# Supplementary material for: Experimental inoculation of pigs with porcine parainfluenza virus 1 revealed pathological manifestations in the upper respiratory tract
Source: PLoS Pathog. 2026 Mar 30;22(3):e1013405. doi: 10.1371/journal.ppat.1013405 (PMC13056255; doi:10.1371/journal.ppat.1013405)
Supplement: S1 File — (ZIP) [file ppat.1013405.s001.zip › S1_File]

<?xml version="1.0" encoding="UTF-8"?>
<GraphPadPrismFile xmlns="http://graphpad.com/prism/Prism.htm" PrismXMLVersion="5.00">
<Created>
<OriginalVersion CreatedByProgram="GraphPad Prism" CreatedByVersion="10.2.3.403" Login="sxn353" DateTime="2026-01-14T14:29:57+01:00"/>
</Created>
<InfoSequence>
<Ref ID="Info0"/>
<Ref ID="Info2" Selected="1"/>
</InfoSequence>
<Info ID="Info0">
<Title>Project info 1</Title>
<Notes/>
<Constant><Name>Experiment Date</Name><Value>2024-06-06</Value></Constant>
<Constant><Name>Experiment ID</Name><Value/></Constant>
<Constant><Name>Notebook ID</Name><Value/></Constant>
<Constant><Name>Project</Name><Value/></Constant>
<Constant><Name>Experimenter</Name><Value/></Constant>
<Constant><Name>Protocol</Name><Value/></Constant>
</Info>

<Info ID="Info2">
<Title>Project info 1</Title>
<Notes/>
<Constant><Name>Experiment Date</Name><Value>2024-06-06</Value></Constant>
<Constant><Name>Experiment ID</Name><Value/></Constant>
<Constant><Name>Notebook ID</Name><Value/></Constant>
<Constant><Name>Project</Name><Value/></Constant>
<Constant><Name>Experimenter</Name><Value/></Constant>
<Constant><Name>Protocol</Name><Value/></Constant>
</Info>

<TableSequence Selected="1">
<Ref ID="Table0" Selected="1"/>
<Ref ID="Table1"/>
<Ref ID="Table2"/>
<Ref ID="Table9"/>
<Ref ID="Table4"/>
<Ref ID="Table15"/>
</TableSequence>
<Table ID="Table0" XFormat="none" YFormat="replicates" Replicates="8" TableType="TwoWay" EVFormat="AsteriskAfterNumber">
<Title>Shedding</Title>
<RowTitlesColumn Width="81">
<Subcolumn>
<d>0 </d>
<d>1 </d>
<d>2</d>
<d>4</d>
<d>7</d>
<d>9</d>
<d>11</d>
<d>14</d>
</Subcolumn>
</RowTitlesColumn>
<YColumn Width="648" Decimals="2" Subcolumns="8">
<Title>PPIV1</Title>
<Subcolumn>
<d>45</d>
<d>45</d>
<d>28,37</d>
<d>17,75</d>
<d/>
<d/>
<d/>
<d/>
</Subcolumn>
<Subcolumn>
<d>45</d>
<d>45</d>
<d>31,87</d>
<d>21,34</d>
<d/>
<d/>
<d/>
<d/>
</Subcolumn>
<Subcolumn>
<d>45</d>
<d>34,75</d>
<d>29,58</d>
<d>19,9</d>
<d>20,27</d>
<d>40,27</d>
<d>31,03</d>
<d>45</d>
</Subcolumn>
<Subcolumn>
<d>45</d>
<d>45</d>
<d>31,65</d>
<d>18,85</d>
<d>20,89</d>
<d>34,42</d>
<d>37,79</d>
<d>45</d>
</Subcolumn>
<Subcolumn>
<d>45</d>
<d>40,36</d>
<d>26,71</d>
<d>17,07</d>
<d/>
<d/>
<d/>
<d/>
</Subcolumn>
<Subcolumn>
<d>45</d>
<d>40,39</d>
<d>27,88</d>
<d>18,96</d>
<d>18,95</d>
<d>34,43</d>
<d>33,95</d>
<d>45</d>
</Subcolumn>
<Subcolumn>
<d>45</d>
<d>39,87</d>
<d>24,08</d>
<d>18,9</d>
<d>18,51</d>
<d>24,8</d>
<d>36,09</d>
<d>45</d>
</Subcolumn>
<Subcolumn>
<d>45</d>
<d>39,17</d>
<d>30,97</d>
<d>16,75</d>
<d/>
<d/>
<d/>
<d/>
</Subcolumn>
</YColumn>
<YColumn Width="648" Decimals="2" Subcolumns="8">
<Title>Recipients</Title>
<Subcolumn>
<d/>
<d/>
<d/>
<d>45</d>
<d>29,47</d>
<d>24,42</d>
<d>22,04</d>
<d>45</d>
</Subcolumn>
<Subcolumn>
<d/>
<d/>
<d/>
<d>45</d>
<d>28,47</d>
<d>35,71</d>
<d>35,26</d>
<d>28,46</d>
</Subcolumn>
<Subcolumn>
<d/>
<d/>
<d/>
<d>45</d>
<d>31,09</d>
<d>28,45</d>
<d>24,72</d>
<d>27,3</d>
</Subcolumn>
<Subcolumn>
<d/>
<d/>
<d/>
<d>45</d>
<d>31,27</d>
<d>26,53</d>
<d>20,3</d>
<d>34,37</d>
</Subcolumn>
<Subcolumn>
<d/>
<d/>
<d/>
<d/>
<d/>
<d/>
<d/>
<d/>
</Subcolumn>
<Subcolumn>
<d/>
<d/>
<d/>
<d/>
<d/>
<d/>
<d/>
<d/>
</Subcolumn>
<Subcolumn>
<d/>
<d/>
<d/>
<d/>
<d/>
<d/>
<d/>
<d/>
</Subcolumn>
<Subcolumn>
<d/>
<d/>
<d/>
<d/>
<d/>
<d/>
<d/>
<d/>
</Subcolumn>
</YColumn>
<YColumn Width="648" Decimals="0" Subcolumns="8">
<Title>Control</Title>
<Subcolumn>
<d>45</d>
<d>45</d>
<d>45</d>
<d>45</d>
<d>45</d>
<d>45</d>
<d>45</d>
<d>45</d>
</Subcolumn>
<Subcolumn>
<d>45</d>
<d>45</d>
<d>45</d>
<d>45</d>
<d>45</d>
<d>45</d>
<d>45</d>
<d>45</d>
</Subcolumn>
<Subcolumn>
<d>45</d>
<d>45</d>
<d>45</d>
<d>45</d>
<d/>
<d/>
<d/>
<d/>
</Subcolumn>
<Subcolumn>
<d>45</d>
<d>45</d>
<d>45</d>
<d>45</d>
<d/>
<d/>
<d/>
<d/>
</Subcolumn>
<Subcolumn>
<d/>
<d/>
<d/>
<d/>
<d/>
<d/>
<d/>
<d/>
</Subcolumn>
<Subcolumn>
<d/>
<d/>
<d/>
<d/>
<d/>
<d/>
<d/>
<d/>
</Subcolumn>
<Subcolumn>
<d/>
<d/>
<d/>
<d/>
<d/>
<d/>
<d/>
<d/>
</Subcolumn>
<Subcolumn>
<d/>
<d/>
<d/>
<d/>
<d/>
<d/>
<d/>
<d/>
</Subcolumn>
</YColumn>
</Table>
<Table ID="Table1" XFormat="none" YFormat="replicates" Replicates="1" TableType="TwoWay" EVFormat="AsteriskAfterNumber">
<Title>Viral load 4 DPI</Title>
<RowTitlesColumn Width="102">
<Subcolumn>
<d>Ventral meatus</d>
<d>Upper trachea</d>
<d>Lower trachea</d>
<d>Lung 1</d>
<d>Lung 2</d>
<d>Lung 3</d>
<d>BALF</d>
</Subcolumn>
</RowTitlesColumn>
<YColumn Width="81" Decimals="1" Subcolumns="1">
<Title>668</Title>
<Subcolumn>
<d>15</d>
<d>12,9</d>
<d>14,3</d>
<d>45</d>
<d>45</d>
<d>45</d>
<d>17,8</d>
</Subcolumn>
</YColumn>
<YColumn Width="81" Decimals="1" Subcolumns="1">
<Title>532</Title>
<Subcolumn>
<d>45</d>
<d>12,5</d>
<d>13,9</d>
<d>22,3</d>
<d>20,4</d>
<d>45</d>
<d>21,1</d>
</Subcolumn>
</YColumn>
<YColumn Width="81" Decimals="1" Subcolumns="1">
<Title>505</Title>
<Subcolumn>
<d>23,6</d>
<d>14</d>
<d>45</d>
<d>45</d>
<d>45</d>
<d>25</d>
<d>22</d>
</Subcolumn>
</YColumn>
<YColumn Width="81" Decimals="1" Subcolumns="1">
<Title>499</Title>
<Subcolumn>
<d>21,3</d>
<d>14,1</d>
<d>13,2</d>
<d>45</d>
<d>45</d>
<d>45</d>
<d>19,4</d>
</Subcolumn>
</YColumn>
</Table>
<Table ID="Table2" XFormat="none" YFormat="replicates" Replicates="1" TableType="TwoWay" EVFormat="AsteriskAfterNumber">
<Title>Viral load 10 DPC</Title>
<RowTitlesColumn Width="144">
<Subcolumn>
<d>Ventral meatus</d>
<d>Upper trachea</d>
<d>Lower trachea</d>
<d>Lung 1</d>
<d>Lung 2</d>
<d>Lung 3</d>
<d>Ln. Trachbronch. Cr.</d>
<d>BALF</d>
</Subcolumn>
</RowTitlesColumn>
<YColumn Width="81" Decimals="2" Subcolumns="1">
<Title>546</Title>
<Subcolumn>
<d>45</d>
<d>33,27</d>
<d>31,88</d>
<d>45</d>
<d>45</d>
<d>45</d>
<d>41,3</d>
<d>37,81</d>
</Subcolumn>
</YColumn>
<YColumn Width="81" Decimals="2" Subcolumns="1">
<Title>507</Title>
<Subcolumn>
<d>31,26</d>
<d>18,94</d>
<d>19,45</d>
<d>45</d>
<d>45</d>
<d>45</d>
<d>45</d>
<d>21,19</d>
</Subcolumn>
</YColumn>
<YColumn Width="81" Decimals="2" Subcolumns="1">
<Title>550</Title>
<Subcolumn>
<d>32,26</d>
<d>34,44</d>
<d>30,06</d>
<d>45</d>
<d>45</d>
<d>45</d>
<d>33,66</d>
<d>27,93</d>
</Subcolumn>
</YColumn>
<YColumn Width="81" Decimals="2" Subcolumns="1">
<Title>659</Title>
<Subcolumn>
<d>35,13</d>
<d>45</d>
<d>45</d>
<d>45</d>
<d>45</d>
<d>45</d>
<d>32,48</d>
<d>35,47</d>
</Subcolumn>
</YColumn>
</Table>
<Table ID="Table9" XFormat="none" YFormat="replicates" Replicates="1" TableType="TwoWay" EVFormat="AsteriskAfterNumber">
<Title>Viral load 14 DPI</Title>
<RowTitlesColumn Width="144">
<Subcolumn>
<d>Ventral meatus</d>
<d>Upper trachea</d>
<d>Lower trachea</d>
<d>Lung 1</d>
<d>Lung 2</d>
<d>Lung 3</d>
<d>Ln. Trachbronch. Cr.</d>
<d>BALF</d>
</Subcolumn>
</RowTitlesColumn>
<YColumn Width="81" Decimals="2" Subcolumns="1">
<Title>612</Title>
<Subcolumn>
<d>45</d>
<d>45</d>
<d>45</d>
<d>45</d>
<d>45</d>
<d>45</d>
<d>45</d>
<d>45</d>
</Subcolumn>
</YColumn>
<YColumn Width="81" Decimals="2" Subcolumns="1">
<Title>687</Title>
<Subcolumn>
<d>45</d>
<d>45</d>
<d>45</d>
<d>45</d>
<d>45</d>
<d>45</d>
<d>45</d>
<d>45</d>
</Subcolumn>
</YColumn>
<YColumn Width="81" Decimals="2" Subcolumns="1">
<Title>512</Title>
<Subcolumn>
<d>45</d>
<d>45</d>
<d>45</d>
<d>45</d>
<d>45</d>
<d>45</d>
<d>45</d>
<d>45</d>
</Subcolumn>
</YColumn>
<YColumn Width="81" Decimals="2" Subcolumns="1">
<Title>658</Title>
<Subcolumn>
<d>45</d>
<d>45</d>
<d>45</d>
<d>45</d>
<d>45</d>
<d>45</d>
<d>26,95</d>
<d>31,67</d>
</Subcolumn>
</YColumn>
</Table>
<Table ID="Table4" XFormat="none" YFormat="replicates" Replicates="8" TableType="TwoWay" EVFormat="AsteriskAfterNumber">
<Title>Shedding SOV</Title>
<RowTitlesColumn Width="81">
<Subcolumn>
<d>0 </d>
<d>1 </d>
<d>2</d>
<d>4</d>
<d>7 </d>
<d>9</d>
<d>11</d>
<d>14</d>
</Subcolumn>
</RowTitlesColumn>
<YColumn Width="648" Decimals="2" Subcolumns="8">
<Title>SOV</Title>
<Subcolumn>
<d>45</d>
<d>45</d>
<d>45</d>
<d>45</d>
<d/>
<d/>
<d/>
<d/>
</Subcolumn>
<Subcolumn>
<d>45</d>
<d>45</d>
<d>45</d>
<d>45</d>
<d/>
<d/>
<d/>
<d/>
</Subcolumn>
<Subcolumn>
<d>45</d>
<d>45</d>
<d>45</d>
<d>45</d>
<d/>
<d/>
<d/>
<d/>
</Subcolumn>
<Subcolumn>
<d>45</d>
<d>45</d>
<d>45</d>
<d>45</d>
<d/>
<d/>
<d/>
<d/>
</Subcolumn>
<Subcolumn>
<d>45</d>
<d>45</d>
<d>45</d>
<d>45</d>
<d>45</d>
<d>45</d>
<d>45</d>
<d>45</d>
</Subcolumn>
<Subcolumn>
<d>45</d>
<d>45</d>
<d>45</d>
<d>45</d>
<d>45</d>
<d>45</d>
<d>45</d>
<d>45</d>
</Subcolumn>
<Subcolumn>
<d>45</d>
<d>45</d>
<d>45</d>
<d>45</d>
<d>45</d>
<d>45</d>
<d>45</d>
<d>45</d>
</Subcolumn>
<Subcolumn>
<d>45</d>
<d>45</d>
<d>45</d>
<d>45</d>
<d>45</d>
<d>45</d>
<d>45</d>
<d>45</d>
</Subcolumn>
</YColumn>
<YColumn Width="648" Decimals="0" Subcolumns="8">
<Title>Control</Title>
<Subcolumn>
<d>41</d>
<d>41</d>
<d>41</d>
<d>41</d>
<d>41</d>
<d>41</d>
<d>41</d>
<d>41</d>
</Subcolumn>
<Subcolumn>
<d>41</d>
<d>41</d>
<d>41</d>
<d>41</d>
<d>41</d>
<d>41</d>
<d>41</d>
<d>41</d>
</Subcolumn>
<Subcolumn>
<d>41</d>
<d>41</d>
<d>41</d>
<d>41</d>
<d/>
<d/>
<d/>
<d/>
</Subcolumn>
<Subcolumn>
<d>41</d>
<d>41</d>
<d>41</d>
<d>41</d>
<d/>
<d/>
<d/>
<d/>
</Subcolumn>
<Subcolumn>
<d/>
<d/>
<d/>
<d/>
<d/>
<d/>
<d/>
<d/>
</Subcolumn>
<Subcolumn>
<d/>
<d/>
<d/>
<d/>
<d/>
<d/>
<d/>
<d/>
</Subcolumn>
<Subcolumn>
<d/>
<d/>
<d/>
<d/>
<d/>
<d/>
<d/>
<d/>
</Subcolumn>
<Subcolumn>
<d/>
<d/>
<d/>
<d/>
<d/>
<d/>
<d/>
<d/>
</Subcolumn>
</YColumn>
<YColumn Width="648" Decimals="15" Subcolumns="8">
<Title>SOV</Title>
<Subcolumn/>
<Subcolumn/>
<Subcolumn/>
<Subcolumn/>
<Subcolumn/>
<Subcolumn/>
<Subcolumn/>
<Subcolumn/>
</YColumn>
</Table>
<Table ID="Table15" XFormat="numbers" YFormat="replicates" Replicates="8" TableType="XY" EVFormat="AsteriskAfterNumber">
<Title>ELISA</Title>
<RowTitlesColumn Width="39">
<Subcolumn>
<d>0</d>
<d>14</d>
</Subcolumn>
</RowTitlesColumn>
<XColumn Width="81" Subcolumns="1" Decimals="15">
<Title/>
<Subcolumn/>
</XColumn>
<XAdvancedColumn Version="1" Width="81" Decimals="15" Subcolumns="1">
<Title/>
<Subcolumn/>
</XAdvancedColumn>
<YColumn Width="648" Decimals="15" Subcolumns="8">
<Title>PRV1</Title>
<Subcolumn>
<d>0,01</d>
<d/>
</Subcolumn>
<Subcolumn>
<d>0,03</d>
<d/>
</Subcolumn>
<Subcolumn>
<d>0,02</d>
<d>0,51</d>
</Subcolumn>
<Subcolumn>
<d>0,02</d>
<d>0,5</d>
</Subcolumn>
<Subcolumn>
<d>0,07</d>
<d/>
</Subcolumn>
<Subcolumn>
<d>0,01</d>
<d>0,26</d>
</Subcolumn>
<Subcolumn>
<d>0,01</d>
<d>0,49</d>
</Subcolumn>
<Subcolumn>
<d>0,08</d>
<d/>
</Subcolumn>
</YColumn>
<YColumn Width="648" Decimals="3" Subcolumns="8">
<Title>Recipients</Title>
<Subcolumn>
<d>0,05</d>
<d>0,118</d>
</Subcolumn>
<Subcolumn>
<d>0,02</d>
<d>0,03</d>
</Subcolumn>
<Subcolumn>
<d>0,04</d>
<d>0,01</d>
</Subcolumn>
<Subcolumn>
<d>0,05</d>
<d>0,06</d>
</Subcolumn>
<Subcolumn>
<d/>
<d/>
</Subcolumn>
<Subcolumn>
<d/>
<d/>
</Subcolumn>
<Subcolumn>
<d/>
<d/>
</Subcolumn>
<Subcolumn>
<d/>
<d/>
</Subcolumn>
</YColumn>
<YColumn Width="648" Decimals="2" Subcolumns="8">
<Title>Control</Title>
<Subcolumn>
<d>0,03</d>
<d>0,15</d>
</Subcolumn>
<Subcolumn>
<d>0,07</d>
<d>0,03</d>
</Subcolumn>
<Subcolumn>
<d>0,02</d>
<d/>
</Subcolumn>
<Subcolumn>
<d>0,06</d>
<d/>
</Subcolumn>
<Subcolumn>
<d/>
<d/>
</Subcolumn>
<Subcolumn>
<d/>
<d/>
</Subcolumn>
<Subcolumn>
<d/>
<d/>
</Subcolumn>
<Subcolumn>
<d/>
<d/>
</Subcolumn>
</YColumn>
<YColumn Width="648" Decimals="15" Subcolumns="8">
<Title>Recipients</Title>
<Subcolumn/>
<Subcolumn/>
<Subcolumn/>
<Subcolumn/>
<Subcolumn/>
<Subcolumn/>
<Subcolumn/>
<Subcolumn/>
</YColumn>
</Table>

<!--Analyses, graphs and layouts as compressed binary. Don't edit this part of the file.-->

<Template xmlns:dt="urn:schemas-microsoft-com:datatypes" dt:dt="bin.base64">eNrsXQdgFEX3n93rLXcJCV08eksgCWloMJdQBAGFwEeJKAkkEST0CBg+4UBQREQU6VVEP0TB
gAqILSJSFKxY/qhYPvSLCkq1IHL/mZ3ZmrvLlYRyOwObt7M7OzPvze/NezO7N9Ova48eN+dm
pzBuKwBgEbOIYeHfQjCEfRKMgldeY4EsVGoAQJcgAU+1gecwUgTGgUDDv8AAr9dZd7/WAHSH
ZzaAcgRAB49zDL7rgUHDp4SHnpwjypBrQHJugocWHnZAAw000EADDTTQQAMNNNBAAw00XO6A
xvBonqEFPIbAYx4VCQ000EADDTTQQAMNNNBAAw00XPbAUhHQQAMNNNBAwzUfNCAH/j1RB4Cc
ewDI1QDQRxvM8x6PBzwLGKDjvqwDWrA6wAdXXyGG9W6Wq6eBYxyH7EmjC0r8PINeRkRJ4ovw
R4calmlG8sGfFQ64d+yI8X4yag2POl7ziSH5sNwxePS4uwrhMdlPfRp7zYcl+eBPIQeOHls0
2Xlr0VRn7vixBVU/wWwO8MeU3uqjd93HfSCJPuGcIZw9AYxiw3twjJHFWFlMI4tpSexhwGNs
CThiEPMLvbb0o04aaKCBBhpouNIBGeZVnCVGPwbZB6awvEdCAw2XM7AuoxtPWZo473DAqKJC
5FkDM4hnMDwrpcicnc85olRw2CGPJ7+uAu58YAGJZPLXDPA3Wl2Igz+RHPNYelzNhxO2kYG0
kzKg4VkbPIIHzicNZG4AAAc8ujEOsISJ9nmNf54B8m4eGYCF3Fd86Gp/yZ0uwuwDPi5BrJkl
xsMXHqXP4C8F6/tBML7L+L3L+r2r8XtX6/euzu9dvd+7Bh93baBE0WauSQC0IjVVngOSk7fz
QNPgEhly8CVmS1JWez5BbL9AznGJLDmMJIcESW4Jipw1Ps6DKxE9WZcvcaYkZS2c292ZCnTx
6C4i5yxRBasXvcLmjMO1QwKks5xi8grKzw89CvoRcfFzMVKFYH0oiLUa47CIKM7jghLs4H4M
bPSSNys5tBJ2dORcC8Sf6epIXRlyjZ9RMhCzw6ur3YVFKPU4lSLkAduF0KoiRCX069drUJIX
ObJEjo5q5aiTKIcydAlIjozAD+MHEtXzY4F/c4tGjp4wumhc6eSwmDKHzZTYSGxYTKGrXceP
K500viQsjgw1yFHdsDjyobmBswJqhJWHCPZWCDpsdSLm6kuMM1+KVcGsVN9YybmR+NsMZBM5
B4NGTyoocZaMLyh0pji79evly+9mqd/t1e8G3vxuM2mcB8jRnx5X9cH73f1B9X63VAucXPsy
Xq9JuwFlVyD63ehqMfGvpT527frdNuEub+5dEzH3euEuIzGcrokuxV1W4hJUvauR9ObSu7hv
Nirqzvjxqozhe1XGWvaqhimGA1Ek7yiA34ahJxqRcw0Bk56IvgM5R4JOIefouIHc7y8xaVo/
YuNFZfYpNvR0WlpGUFZNKTmNBM7KYA7SQOvC5ia1U/JVw40+fG4SU68abgxhc5PSufNVwM1D
5Ez0n3jvh4X1jJF7P0mJ0P3pSt2fGnR/yslBXYzIcX94TUKOyRGGAS1ZVnbN25smBsi/CxHd
Hxunr/iKVqLbl8v9MfFOyiQXaECkILo/Zp93EeAtPu/yP5FW3sW9q01Rd9aP+2ML3/2xXeZJ
pZpyf2JJ/W/14gqZ/IhQaaBs3s1tSlpQBspWi+bWHD43ielXDTeW8LlJTbxquLGGzU1aauer
gBvfrpAW1tMmefHqHHDbIOoF1YAXRF++RvbLVy3p7JYwFvAjY5Vd8/Y8QwwhkCg29oIa0Zev
NfzytZ7wKhRPPvEvU1tXe47T869IqzsXX742uKyvQlG7NLysr0IbKbCm9eO1Ngrfa210lb8K
Zck1o+RVqEnyKtTi5VVoPT8iVL6TauTVl0CmORhfopEPX6Im3rA1CIubUN8ZNqrFd4YNI6R9
fPt6Ji/TXvStH532otNe1Tl8Gsn1+xkjOMKYZNd8TXule532SifTXryjdrmnvTpJJqcYRjnt
leLzLgJ8qs+7qAZpXu7i3jVdUXeTHwciPXwHIj0Cp706+RGhcjIi3ftkRFJw78zSa3FqJSV8
bjLSrxpuUsPmJvUqapu08NsmNeMq4Ma3K2QnXxd279NrQDZ1f8J0f8x0viui57suSb4kRH+d
qKWNolX1Nd81m8TRfILo/iwGeMblH5SrURza8PrOuz/matwfu+QZRtXzXfcLc0EuYSMn5IIB
xTnj4zzQNOJ81xy+xMkusMfPU77OuVmmyZLzSd7PxfmuJyRzevOF3IAkZyDhRXIe5HyX+GOD
JRKp7hHqJnnK13lIM2yLvaDbl4M8O3wHeTHJprYcZKdCnaSKypfDuxuz/bDOSD4NCIp1376G
N9ZrynO6vxpWpJNIVVlBvUS/3CB/7qBkR1uDc2JzwmInjJ87KJmqyZ87PBEWU6FOXSo5qsmp
yyWR1Uy+3XYHrG5TpCSTxt9dNLLUOXpc8XhnkrNk9ORS5/hi58jx4yaXFiAmvHv0GyUTJzQA
wHv0G1ngZULTSgzII+Sgk4aR+TMGPGJjvF5T2sel/IWZOI49ev5JDwlKh4H36K0+rKxW0m9V
9X/5wPPJ+0/ihOYy3geEV2/hX7txPeNSSYnoOYfCq9JKarW0Ss9own0916cE5V2h7KVFG2vY
u+qnGDTwQyG7ZPqxMXkPqSHDLYNk+tFKhiQ3SPpq3pgsq0ZkRr8iQ7UaVFByT1FY8tLVsLxi
FXmZBZ5925poamuoraHHlbM1y69KW7PCp61Zrug4o/3YmuU1a2uWX6O2ZkU1IjP6FVnotmb5
VWNrYsjyR3HOlvDviPSU4k6JxUUJicWd0xNSCtI7JYwoLkpMKEhJTBxZnNw5vbDTSO8rJSlX
hjVS8+P15YURtk0dkAjPJukfN5dG5dj5YXJHkAzqwftGMIy0OwsKYWqGrJy7FnZAgPt+hv9x
/QIj32G1FDqu0+yK2I6LbnaJHVlLUosWLr7L4q9rJd1YISw9WVLnCn7W1aPMCZeQzt2PFaba
UagrrC6D871EyuLPWcn5eu4VNiuZ1ubveAtMNffZau4/JuikNMTJrvIzg/WAuHDIqSxMnS7f
cdaIn2ZILqw0h4pEnNLdw8W3giwOqRWUa3HZ+Gs/LewRpHXgw1CXLFoxQhIv1+KXlvhbQANs
ladBNz/T/kL/8VaWp1k1acScrNw3FaEHaZ2cfrVFGryl2eJWmtdnQbzEuAZSm01V5oi9hcDy
NQeVL0q9xSXngQm4LCaosgLP1xJUvhYvPLABl8UGVVbg+VqDyteq4IGJACwxEYAlJgKwxEYA
ltgIwBJ7zWKppfsByTXR8/jzereH+XN8FsqCNYpcY/knSlYA5J8RKSsp11gNwqSlT+U4TOBG
V2bOR3qN+E043pB5jXgfOH4di+KsEG+qQXGNEG+hfY3zdPh4ax2K64R4Oz2K64V4ggHF0ehp
LvDrr2Q1E2qPOX2Q0HmEbgFtiQ/SwVce2EFJzEYJNIzM0YB5tCQNw/h0z9CIymjI89MwLVxV
ocRWUaLgGqYawYAgBOPDifYYvAqGISzzgmGpYLwLRgOUQ4BjX6OwJkt04X0JJrbK8EEYGIYk
GHDFVQmIgtEq+iv5SKdcmxdEHycdidWSYGoXMVLB6KhgvAtG8cGaMBauCECVevnsY65qVTIE
pEoGv5MG/hFT053vVYUYIxWMUjD13VZhIowvNFYcNHjE718XZTfnfp5orjJc4O83FT7OkW6u
5HQ34dJN0bHmCfZGjpW6VuY+9j/seOrzZpjyFJhDGPoSHCWur/QNC6MY1qLj1GWbtJW69PzU
4hQocxayPgHWvhFkeiWMt4LxPjD+hx1N6wLwOIyXRgFwM5EFqnFT8gkTypLPNxZM8/vNsPfB
BeMHeE4XlrkJFOvHmc/Yiu3zoazft+VAmZeZf7Tl2RkI7eBlnhiAxOZDzhdAzt+3iTTTjq9n
2kOVOaLFMIdxMMczMMdikuPjpIQcIvMyGP8RxvNISajGbdyLqkiM/5a10uNjklcyZctCBfP+
1fVfLhd3mCC6HaAjHBAVwqsfc4Mcl2SIZfLSUm2FTmA16MLgH/4KpbBumRQ0EjfKh8yAfGYb
VlsD8A+5fHtk8hEg/ytzvmATUW4jkK91BBTpfcwee/ha8edQUNwhxRk+0FsGVzY8EK1AHQmm
6BoK6BxTsY6s7A1EG1ciJ87usLdL4s46wiMUtfI33yyq1Q7TOHPnqGL7UdPj5rioHPseU5k5
Iao21eqoCYM9LkqkCPToek7IaoVK32HCatU5CquVtCSU8x4TVquEKG9qxQDpEIRXq+UX+VIc
Ll52hw/B0CfFh1qtX79ROB88+C/ukKoVE4Zaaf2oFVNbaqWrJbWCgpKpFRQUd/A4I/fDVitG
olYLDG4Gq9VMTW2q1VlorWZCtapneNx8O1QrD7RWk2tVrT6DNiMRgjrOJlJkpT4Ly1qhmp4l
1momUat6BqxWtxO18hBrNdmrWrHcK0SlWt3uy1pJXiSaZWrldrur1Lim1EpE+2VUq9qyVlBQ
HoXlEg7EF7kftlqxErX6WLBWr9WitTJCx7uJHTveOXbseOfYseNdW2qFXDEE8tIoOeWvh+4E
Ise7iV3ueKMcpY43X+LNErXCQxeTDA8mwSF0ZbcjcsCDHx6bGjGFq7acdCNYCwdGq/TF9j1w
YDRVn8MNjBBla7V9UGckpeG3D5LWWjIwWqXH3d4eMjCaKinhcUk8uPbRXIH2YaH5+8w4zHbE
VG64YMywlZsOGGJMTttyWL1EhrSPK4j2YXBvy89eeaMHDJj9620iRX4aur7D5Ps5kfrqGRbA
HD6DneQwmOMRmFM5jF+A8QwYLyclxEDqhPHlpCRU4yTBADSr0k/zEpQMboVyY6Gh4b6h8+A+
bx68N5HrpfmlF9q7Y4SJyXqSH3vFc2tVTSkaV4rWCRpbVFB6z2TnZPK9WQL3+owhlWK4FS9M
oDyN/4DGDI5r0TSa+AmVHoyBf9uHBBMxX38wKTEdspdZdjoWmU7ZB1kWOzaZjI6bLNMdtQeT
RbCBTkElGmQR6WIHvr7YEQpM+NqUwBwOwRzLYI47HfKSUM6bYNwI6U0wPt1RczB5C2CY7Abo
a9yqMMFekUEGE6Qr3fr16titX9cE7us1VoCFlYPFtx3ksGDJUs9ojGFEfz01BRSxJH9Auag9
ZKnU6aKculOWvbrvbBk6o/V53UGbBCgVQQHl24uwIjqoA4gegk1SqRMpuu6E9Dsbpqfg9b0S
iq5nQHqQUCMs9HkJPWjz1Z+gmkpL5EtS5izPCdcYA2WOJlSgZJL+pIesP2EEoLBcf2KSAYX7
uLk0YQr6WHdyAveZIu+nVoWKnqtczfYjgcFjByjzbGDSmaNgrWcGU4c5A3Z4ipm/4b1kDYaH
dlPg8EjWaDdtgCdl8D6i6Qz6PBjTnQBfnwHP1xJaBx4ob56i68XoGUJRPc4Ake7gyvcGD2Sc
dwB5yXyOfEl8DnzOgNQYwwPNH4YGj0oCDyD0I0Nk8NBw8DAAtkLejwxNGji6tKSoenCgql1+
cFihDl003eQ4bj5pc5obOirMP0RlmFnHJlgbpzZ4I+PUAtcy6LothPd90ZOo34D5Mw6RVkCK
riNa3fPefUXEPeoPLkKlvAnmeJzkiEpoSEr4AfYnGZCyyOCQtw6oxuEYGfGdoQgQDAktBwmd
rMfgfgqPtv5L4NxThjieUkDwIHAQzI+Bf8eC3twKGKEDAefqHwirzecdcywnbRXmjxz5lh+i
vjC/4uhpqV0goGb5yCHSfAtuNkRDA4KOAGE1zPE8zHGORYQWXwICwhcw/gqM97TUHBAYMmDS
yvoGHXfdLHlnF89NLYi/Tr8a0ZBpKXS0sJ605VtcDmD9IWqapY2jUooGEBQaQCBoyIP5w9IE
eoG03YWQ0aAnaMiEORTCHFtYRXyhElD1ERqmwXgbGK8U0QDCRQN+nYvRwApo0BNLAdxyS0FW
X7jaoBAFbtU3sS/VF3OzPOjI07ezz9ejKUaWDR4KbOAfRdTwa1Yk0Vv1eLZnKZlNUM5T5EHa
jrwK5CdRUY3Fvn0NyGDEtSmVs4jKoNwVjnszAY8v4PmHgPygUBFmMfj+NgbfVwpsBLywGN6b
Del/GeUSTZc8XWHFtsJ7IyG9xCq/apmk91dHb8Esn2itUN5X/JqsylcNUZLzNU6ryBE3vxkK
bv3VOPJwq61B3Gplc1zB4TbYUJ3AvOEW4R7htg2oitsW8IEpsOIDId3HVK27Dlr+i/B6S0j7
sFVx+yO8ngmvN0EfFLBVcbtfj8s3GHD5vnHLUNwGgFtdDeJWR3DLXqH+Ft1H/W2bEHGL7iPc
tgHecYvuI9y2Ad5xi+4j3LYB4eCWrUXcsuAL0032jea2joumEXa3WeeINZfZR5lPcq0a/AAC
pf4TnqRArnxRNNYbAfN3m0Wqc+DriFb3vPdphgKEBzSKhDluhDm2dchLQjnHQloG46PQKFN8
vxH2dGXVUWQBg1/dSkeRKGXHxEDnJpkqc5NG8kRtTzx9aL7JvtrS1nHOPMI+zaJzWC1l9nxL
OIg4xeKW80XPESQgd56nqL3OkXar7nnviBgBi//QjBGx2oIRIS0J5Wy1YERwA9haRcQIX4jo
dPUj4gsL7COssI+wwD7CCvsIK+wjrGH1ERqi0z7oRYIE9FUqT7k+grRbdc97R8RI1EdYSB9h
JX2ERV5CrJX0EdbaRsRIHhEPKBCRevUj4rT1JvvrtraOONsI+wqbzpFgK7PPsoWDiGgdbjlf
FH2Sg9pphYSi9oojtLrnvSOiEBZ/2ooR8boNIyJOUUKCDSNilq22EVHoq49Iv/oRccl2k521
t3U0ixphPxalc9wQVWbfFxUOIpDnhFrOF20WhdvpmISi9mpGaHXPe0dEESz+kg0jgrVjRDRT
lHBDFEbEvqjaRkQRhwiNDBHIo+6YdBU7EvVdbm4hmXnMLG4I0A7kgJLVXCbo3dts4NT7/2Yp
kLGr9NN59NUo+sTtyJEjID8/n4sjWllZKXxReq2kicRA24cGGmgIJpxw8y9gTgL0WTBvbFKA
+IMSGmigIbBwEji08i9dPRFonWkamoamCTyNaFtZiW2lkqJpaJpQtEhDtYimoWnC1CItHefR
QEOI4zxei3RUi2igIUwt0lMtooGGMLXIQLWIBhpCCidcbtf9wnch4n49TwmLLuIZ/Y3c/kJo
BkK58g2Ou7LFFPy+THzAn4RUuLaCw0bxmb/QybQqn3n0494eKL7RqPLNhnI9AW+seUvj7cMQ
6T2dpFL+PiIJO0yT7wKmSsZZtTKuUSvjWrUyrlMr43q1Mm5QI+OM2uz4VnDEIDo5PlwaoFaX
Rn2Ms2plXKNWxrVqZVynVsb1amXcoCbGfVt2Rq2WnVGrZWfUatkZtVp2Rq2WnVGrZWfUatkZ
atn5Ulm1WnZWrZadVatlZ9Vq2Vm1WnZWrZadVatlZ6ll50vVqNWya9Rq2TVqtewatVp2jVot
u0atll2jVsuuoZadL5XXeK3aMKBVTFOqinFVWnatWi27VnKojnGdWltcr1bGDWqCum/LrlOr
Zdep1bLr1GrZdWq17Dq1WnadWi27Tq2WXUctO1+qXq2WXa9Wy65Xq2XXq9Wy69Vq2fVqtex6
tVp2PbXsfKkGtVp2g1otu0Gtlt2gVstuUKtlN6jVshvUatkN6rPsaIkeVI6wRI9L/nu3q0MU
rsuAAco4ZZwyThmnjFPGKePXLON4soJRTFYof9msGreWZ5xRK+OsWhnXqJVx1U1W8Izr1Mq4
Xq2Mq/A1hDfLrlWrZdeq1bKr8kcBPOMatTKuSsuuVatl16rVsqv0RwHeLLtOrZZdp1bLrsof
BfCMa9TKuCotu06tll2nVsuu0h8FeLPserVadr1aLbsqfxTAM65RK+OqtOx6tVp2vVotu0p/
FODNshvUatkNarXsqvxRAM+4Rq2Mq9KyG9Rq2Q1qtewq/VEA6s+l+/YqFstXz0aHPOOMWhln
1cq4uvbtpV9KU8Yp45HNOOncVLpvL6uYrGCr4UItLo36GGfVyrhGrYyrbrKCZ1ynVsb1amVc
ha8hvFl2Ve7byzPOqJVxVq2Ma9TKuCotO6NWy86o1bIz1LLzolDlvr0844xaGWfVyrhGrYyr
0rKzarXsrFotO0stOy8KVS7RwzPOqJVxVq2Ma9TKuCotuyqX6OEZ16uVcWrZBV9elZZdlUv0
8IyzatR6LZBvTq8qxrVqZVynVsb1amWcWnZhskqVll2VS/TwjKvSsuvUatlVuUQPz7hOrYzr
1co4tezC2xhVWnZVLtHDM65Ky65Xq2VX5RI9POM6tTKuVyvj1LILnxuo0rKrcokennFVWnaD
Wi27Kpfo4RnXqZVxvVoZV5VlzzVug3znTSkoeRLSd26EhR49eXvfcZ+46q/5+Jl2PTctyZn/
5+3lP7A9H+i+eOXAno/MM+bmF3U+/dJ1I04caLJkzr8Wfqy72V2nPCdn9ewEQ+W7C8bcuGbv
/WMMbfPPNOv++4L/3dfpt8N/dO60bs1nz44ebGy6bp1jg73yz2cyZh67adOjy8cf6fJB4182
ZPf+d/o7c0/ek/PzTX87ozZ2+NTT4qcLH1aOjGmwpVWPG88N+STjutNvjHn1zhFlfYcdc9Zb
t777db2zRtw67eLNfQ+vmAPat3f929r35PweJ/8p/iTj1KHvHnrmvH7/wqdfqqtlevX7tHfs
i1Erun6S9EfKoN9Xbnw+pfy6FbdvvrPht1vK23/5wx37bjvaYfKuZm9kfXrk9Ovb4j4dvu45
T/bH55dMs7b7uvfQF079Pj7pty2eWel/zrqe+z+8bpbutudiTn+1dzeYYZvxrWFG71d+G5Gl
f1OfdUoD/78ZN7xez87Hxn609WyfmR9N7/135ppj/1xIfPzJtNZvP/Vym+suOQ/2SB/2wYY7
H3x07ObRrz+cM2XEMPdvLb5t9eLJ+mUtbp25TLOO/a29u+viyT93HvzjB7+1Lb/05x0fvHz2
0fQ+r+7vd/vqujOW97tj+I6y5AnM+dlvPrMWHHPM/Xz8HkN0j/ca//z4wuEjOq5ONjcanff2
uYa/bnrstn1fDy3Z8efojvP73fd5dLdpHW54eWib85mDv/7mr2N3Jp5t82PME2PWjv9gxPZn
hvzUJDp+5dc9D/0ze0TxtH1PDJvUMWe5s09d8+Jxf7w2YfnqNffF37y8z8GmfRytZsa2Sm4z
fnmfVosnzTl4cUTvuFbvDd++NK3P+jt/+nTxzszuny6+cW5ZP/vP2V02Gc6vP/bzpj+u++V1
dtW71/Wf9tMbM9/Z1de+Yt3RvIXf79z/W6vrWjxy35NP/9/19QdfWGxu8MZ94+Jfu36PdeQD
SW//sLbg4r6CueD8+iZH7i/765J7+RMzmRYNf1qVVzSuMMYV48bfxcQ5W0KanpTcuSCtIDEh
vaCwMCGlOCMtIaO4MD0huSgpLTGpKC1lRFIGMIFomHTQ6EkFJc6S8QWFzhRnt369gBnEQz3L
haa9j+TbEqMfhVZbQHKIZ3i5MKAOSIRnk/QLzGW2TLuGu8+Ap0Ay6A97TwPoDKxQknbYoxYC
tPQZ91mmdi1YCEkM8ZvRM48bcZ4MaEQoAKUfda93R2mhi4/z9wBo4eI7Qv66VtI5FsLSkyV1
rnDxlVfmhEsYyN2P5dqZ/51rXS4HrZDvJdIR8+d6yblBcr4ezAPyHxrwd7wFXTX39dXcN1Rz
/zHIVdXPpFCIE+4YCMLRumxmeNQDmVVStyASPJWFaWNJ3MiN+xyc1OrAXONkObTFKd09XLKc
+DikVlCuRc9GE7nXA/W91mGoSxatGCGJl3MsxnA5NAANYes+DbqBqq+RvaHZX0BpxJysVX7+
7Tsnb2mkdXKGldMWt1Ux5nwWxEvwFogmb+LqwFaTKrB8zUHli1Jvccl5YAIuiwmqrMDztQSV
r8ULD2zAZbFBlRV4vtag8rUqeGAiAEtMBGCJiQAssRGAJTYCsMRes1hq6X6A8yiUnscD70YN
WPbl+Czk9BsNItdY/omgRMiHf0akrKRcQzUIe0ByPpXjMAEerTmU9IceLnZYcfxm5inOG+bj
mSyKs0I8WYPiGiHeWoviWiF+nQ7FdUI8Ro/iyPubC5r5q2RWM6G2mLMHCZ1H6BbQlvgcHXw5
OThhYnYHNIhipAYNibglaYhYn+4Ybog8Pw3RwlUVOmwVpQmuIaoRDKgBwRi8CoZRCCaOCsa7
YOoCpct/7GsU1mSJLrsvwcRWGS4wgAlIKN4Fg0IrmWA0PlXpIlA61zWohL7y0PtUQhQ2gHGK
Hgs1g3YROvtHMkpghdGDqK48+wlephzFMYarIjQ7XJPWOrwneNjV8ztuLNcGp4886JiQYXdF
9VEqmPpUMN4F0wB4n1moCKCj6uWzBwe1JZia6G5Yv90NL5iGNYqY8EzbVYWYRlQwSsHU54Yc
Gm4qkC80VhyCecxC6kXZzTlkmasMvvj7TYU8gF1M4XQ34dIZdBdNa217otvrnOYy29poPPmc
DVOeAnMIQ1+Co2QgITV5jGKSAB2nLtu0udSQ8RO2BijziyYA1toA2BMNQHsYd0JRlMH42mg0
sQ7AAhLPJrJANcYScqB8BQ5jwbQqfXz1JpXxAzynC8vcBNbrR5l72/Lte6GsW9sy7c/rS81Z
toF2BkI7eJknBiCxvYTz1jaRZtrx9Ux7qDJHKF4PcxgFc+wNc8y3y0tCOT8P46UwngXjA0lJ
qMZt3Is4J4yBMpRO+aHIVi8uyuFDKIgT4GaoYBq/NTZBdDvg0LI/KAS4HhrgkryGMnlpqbZC
J7AadGFwn81zzQK3TAo4pb9JcU9V11jjZfDHB+n20gYJoDQS8fPvFfh3DN5mQjS+570RdUvO
ZQePM3yg9zyubJic0EXZ2K9F5yjwPq7LJZbJCu+AkHDauBI5IRXqN2qSuLOngFYbilr5m72P
PLUyhq1WaPZEF5BaKd8rydVq/fqN8tq65WrF1pJaaa41tYKC8ijVCgpLUCtyP2y10snUqpOg
VgBQtapOrUxhqxWCtj4ItYr3oVZut7sKpKlaeVErKChPVWvlEdSK3A9brfQytYoV1OprlqpV
dWplDlutzJADQ0BqVcyFdj7U6siRI4q5h9q3VpprUa2goKqqVYVorcj9QNTK5U+tDDK1Giuo
VbymttTKCMez9e14PJtpx+NZRNFor7bUahJRnzKbnE4KS63Qqzo0nq1vl49n+RL48Swfz5ao
FZ4RMMnwYBJGpq7sdpwc6pA5BY0ElSSFq7bGvkawVnfRtEqfb9+jc5qnwrZB8w2IsrXaPqgz
ktLw2we9j1lL5htW6XG3t4fMN0yVlLBAEg+ufepegfZhQa7xQ+Mqy/umKcZzxqmWzaaFRqtp
uOVxWL1EhrSPK4j2YYCrOun2hXlfgF3ZOrNIy034erkplPbhp7pyYW4fwmOVBYD3YU5T4Pk5
eEyF8c0wvhCeWyEdDuOPk5JQjZMEA9CsSj/NS1AyZySUGws64t9yeXCfNw/em8j10ikkRXt3
DFc3NN8PlXaO4CmiGOA+m3UmOPv16zUoKYF7F8SQqjAgigNJeRpqJIYzAMe1aE7aSqxmIXRN
x8C/7UMCh5ivP3CkmaZEv24uiMkzrYxeYe4SM8m0PXqWuWUMeiePwaE1Bg6OZI3WePknC9E5
aro0BAjYib4O4VYAOciD8ZUwvgLGu8D4JBjfDuOzYBxxCEiNwwXHYBaDIxdGvIHDwYFDz3kv
PDiQfzpk4OjSkiIlKqwcKr7tUDuoEPP1h4qL2jJrpa63zalba92ra23L0O2wPq+z2ySoOBAU
KiovarEviWgZfKhSJ1J03anDviWia+H1vRKKrmdAaid0B7z+vISi6967DPQRu7TE3ooSWity
xDnhGmNUzNGEiopM0mX0kHUZjICKaA4VGlmXgQzCyFJnAmjFJdX5gISeq9aVAMYOUOrZwCQx
R8FyzwzGxpwB5Z5i5jyQAGNTUMDYtAGelML7iCbBYwfAdCfA12fA8+WE2uCB8uYpul4Mz8sJ
RfU4A0RazpXvDRioAXYAecl8jnxJfA58zgQYmzAwkBcQGjAqCTBQwMDIlQEjhgOGAbCS7gL5
3UOTSH9RHThQ1S4/OKzgdtsB0+32cvNM2wlTuh06gVFa8/V2NEp0aoN3BJ2wEs3hvXx4+KIz
ob6egL16ul2kiPuZZDxc3fO+HfXbYQ4HYI63wxzLSY7SEqZC462F9Ho7HgcDUuNwbAn+rbyB
cyn5X0dgSNTh+wq3vK9IS8tI4DxPhviUUjjwEHAQX3MM/DsW9OY+lQkdBjhX/zAYZb7d3s8y
07bAnG6Pt0yN2ghhEGupXRigRuEbB9F4C240REODQSyBAZoGQTDoZxGBxZeAYLCRwCDWUnMw
MHL9QqKwyCWGQawPGKR2Sr4aYWC03G4/BWEQb0m3H4Iw6Ga53v5SLcMANQrfOIgeIo12KGQY
xBEYGC0YBqckwOJLQDDoZsEweKkGYWDiBpGJwpKfGAZxvmCQmHo1wmAThMEi60zbIQiDEuvU
qOMQBgOttQuDQ5LGQbTEihsN0dBgUJfAYBOBwSKrCCy+BASD4wQGA601BwMzNzeYKPwcDcOg
rg8YpHTufLXBgAWfaw9a3taxUX9rT1rW6Y7Z6uh01gd1+zh/O/hJCJT6c1giCwWO6EEo9Ld1
IkXX/4bXj9kwPQmvr9OJFF2vA+k+QnWw0AcldJ/PEcVtOnmJfEnKnOU54RqHO6LgISCOLG/T
IQiYZGMI1GN0LU2YUlByT9Hk4EYSRpKqthzF+i4391PkecwsrkbtQA4oWc1lgmo9Gzj1/ieF
A/nWVfrJD3rbjV7NofcI+fn5XBzRyspK4U34tZImEgNtHxpooCGYcMLNb3JxErg0ouVM4d/M
0kADDQGHk8Chlb9K9ESgdaZpaBqaJvA0om1lJbaVSoqmoWlC0SIN1SKahqYJU4u0dJxHAw0h
jvN4LdJRLaKBhjC1SE+1iAYawtQiA9UiGmgIKZxwuV33C1+ErBDOnhIWi8Ez+htBYzIDofzt
DY67ssUURiBfrQx/ElLhwtsa8Wthc9sa/cl42fthQvaV3QeCVKr29oHo4OLLYCTlFxffGrmM
Cwu1kDJYSfmHDxVGLuMrV6AQLzCukdUzJSeyoY7WoCdlaNXKuE6tjOtlndvCSO/cklyBpr+8
jEuu196GhV/qxd2cqGWnlp1admrZqWWnlj1CLDseuhoVQ1ddlZqrBAM6hYEDoGekW/a2AuOs
DPx3Rjr42wuMa2SMb49wxvukCYxLDVynTk9FLuN4JbUUgXGdWjs3vcyJ3RThTmyDVLUPXY2K
oSu17NSyU8tOLTu17NSyX+OWHQ9dTYqhq15Ro8OHXov0mbp0F8+43MDlR7qBixcYZ9Wo9Xq1
zs3q1To3q69i4A5Euo53FhjXy+pZHumMp6l96GpSDF2pZaeWnVp2atmpZaeW/Rq37HjoalYM
XQ2KGhUXb470CatUF8+41MCtXFEQuYx34kK8wDgrm6kbEOkzde0ExlVp4AxqNXAGtc7NGhQG
rlOnVZGu453UPnQ1K4au1LJTy04tO7Xs1LJTy36NW/Zc4xLYr+VNKSiZC2liGwCmHT25/PC4
T1yO/eljnzSa+n/UcfPsvdFN33c26HBr33YtmjXTmTK6L3y977JdU14a+uScxdfPurnyyUc/
NLi+f/ej/72RPZx58fYXnjt/13WOXltu3djm96Oer1d8c+j5/aNnpq653fhk69uikx+YVvbo
9W+ePPFLneRff3pi5YD7v/nwx2++vLjnubg555L+2nHo0XuKLjYu2v/Oxo79U34qyxxdz57y
yHemFzP3P3X6iG3Gig/ibypo9OqOia5hp6f3/c8tfduCE/E/aMobfpRrj+m9YsfheamNnxs1
s/ecR45Y7/r4i76Xvvy/MS+XXTB0+PQlzfcZr/yoz3Z3OPTDhge7bzhW2X1Fh9e/cMe8Ou9w
3kcjmi9O6vP1iuXH5hW+suLTDd2mtX//ifvuXhiVuiWr8a6//op7oGnu2ZzN8/5ZuCvj1azX
lxYui93+08CExoOtXzl6d27yd88vCvY37/De/1nWvdBjzJaNv+/5pMdn+qRLvY9OaR13z5Mf
/HfGlv2Tt18YeGFnXmvPuxdnZeQ0brrQcfO8/765v/+9O4797497vqn/29/Dy9/Z/uinv736
2Ktj2k5dd/DWCxO/0qV0uXvk0aIBhrNR33+/8bWm332/ZshX3z9S/kTdtI9f+2NX7E3vRi89
v/Pub7aveuq62x69sHbA13d+9GvPZ9+23zXu+8+W/a/vbXGXdK9PKDi361SHrL/ODU1xv76j
c3LswqyiuneWtRj38UvP9Fp1bONQ238H5d4elbWq+2Pvnhn2q/G54+8X585ve37rjknN27Z7
+MXrx+xYvPKWju6hy/uXNl8+vdOe5x9vcPpObRFblLwzufNNN5nG9G/1pB1Gt29KPn1f1vMH
P2kxJ3lW8tB+K7TZ/RYn/zXx/CeFl8ZPeTmhzvrB08t+ztK8+PGAeroyl72S6bLecM7d5ENN
meu3Nz/s/for/zApby+7N69oXGGMK4ZbQd8K4pwtIS1MSSzoXJiekZCaVtwpIaVoZEHCiMKU
pISUlILkTp07JXZOTEoFJm67q0GjJxWUOEvGFxQ6kxKd3fp1hS5cPHRccqEp6yPZvcEIXKC2
XMdrLBQgOcQzvFyyQR1us0+0wWmZLdNuJftTLALJoCe3ZU9fYI0FYDC33xbamYH7Jb12LVgI
8JZjvJ/4ONklkQGNCOXDCBcf5+8B0MLF93b8dWkPWAhLT5ZUuoIfmXiq5oRCLnc/lpuW49f3
rMvloOXeR6E8+V2g+XOL5NwqOV8P5pEc+D0c+DsosEC+YbG5mvuWau5bq7n/GLerhreNSOKE
O+3Rmxd4JAC04QUA9UBmldQtiARPZWHqlMSN3DhnCCe5QlAEikkOE7uYP3/qVLJLMJ7SnPg4
pFZQrkXPDuVyuAuMAqO91mGofHxZMUISL+dYzONyuBuMASXgadCNeCjVjUT9BZRGzMnqc2tZ
n9tQy4K0Ts6wctritgL5RrfeNx/xFzZxdWCrSRVYvuag8kWpt7jkPDABl8UEVVbg+VqCytfi
hQc24LLYoMoKPF9rUPlaFTwwEYAlJgKwxEQAltgIwBIbAVhir1kstXQ/wHkUSs/jm9dWThuU
MikLef1Gg8g1ln8itP1A8YxIWUm51W3L/YDkfCrHIfKQWnMo6Qk9XLyNGY47GRRnhPifXJwV
4h+yKK4R4ps0KK4V4m4tiuuE+BAdiuuFeKIexRGzc0Ezf5XOaibUHnP6IKHzCN0C2hIfpIMv
p4dsrJaNnEENIzVwSOQtScMU+XTPcMPk+WmYFq6qUGKrKFFwDVONYEANCMbgVTCMQjDFVDDe
BXMXUA4Bjn2Nwpos0YX3JZhYr8OHQITiXTAotJIJRuNTlS4CpbNdg0rovyf2poQobOB2pzQo
Rg2wE4HhH8mogRVGE+Luijz7CV7mGcUxh6siNLtck9Y7vCd42I3yO44s1wanj3wqJmTYXVF9
lApmNBWMd8HcDbzPNFQE0FH18tmDg9oSTO13N7xgxtQoYsIzbVcVYkqoYJSCqc8NQdBhFwqN
FYdkHrOQelF2c25zZnOVwRh/vynZnFmSGXK6uY2UzeC8dpT5FdvYmAa6BeYltl4xeDI6G21M
DoLfT/vUZZlH97afNgrnYQuOgqy/AkcXY2MAaADbYAGML4HxXjFooh3Hy2A8m8gC1ViySbLA
YSwIZb9ixg/w+M2rTWCpfpR5kC3fvhvKOtmWad+gLzXfYhtoZyC0g5d5YgAS2004T7aJNNOO
r2faQ5U5mvxeqscyHwRzzLfLS0I5b4DxUhi/BcYHkpJQjdu4F3HT52i7aekUIIrs8uKifFcW
u/Xm77IED9YMFUzjtaZndv6bO0wQ3Q441OzJDYMr9MhLdUkGsCYvLdVW6ARWgy7wdkNZ+7pl
UsCl+5sk91R1jTUctMQPXaQZ6iRjfaMEUBpJWhMQP4I2+ZgZ0fieB/cAcXt3dO6BguIOKc7w
gd77uLJhckIXZWO/Fp2j4HLxVCyTFd4Jobq1ceH9xafpfydb1qMmD0Wt/M3mR55axYetVvGQ
A3NAaqV8zyRXK373JM6qGf7LHVK1YmtJrTTXmlpBQUlVzAMFxR08n+R+2GpllqlVooZXq88Z
qlbVqVVC2GqVADmwBKRW0FSVxf56ow+1QhuRSVUMHVStvKgVFJRMrZAa8aqEkpH7YauVRaZW
vVherV6ialWtWnUIW606QA6sAakVMlYTurh8qBXa248Pf8FE6KhOrYzXuloZQlArKCiZWkFB
cQfPJ7nvT61cgaiVVaZWPRherXJrTa2McDxb347Hs5l2PJ7NtOPxbG2p1SSiPmU2OZ0Ullqh
MQsaz9a3y8ezKEfpeJYvMVuiVnhGwCTDg0kYmbqy23FyKCRzChoJKkkKV22NfY3gVtjtrdLn
29E8w1TYNjxlQaIxhPYxBtY+qDOS0vDbB72PuZV0e6v0uNvjS5gqKUEaB6TGgbXPXVegfViw
2ZBp6mG9wfy+Id/UzFrX/KNhmslsvQSrl8iQ9nEF0T4McF3++SAUBsNjM+wcM2HNe8Cq3gDb
4X0Yz4fxZjBeF8Z/hPFpMG6G8UukOVCNkwQDgFvA24cKkjkjodxY0JGTkNGD+7x58N5ErpdO
ISnau2O4uqGPOesA2CGREI9iAH9H60xwTioaOXrC6KJxpZMTuDdC/P4JDIjioFKehpqK4czA
cS2yoFZiOwuBHoyBf9uHBBExX38QSTM1iXndbKqTZ8qJWWH+IWaSKS9mlvkw5CxZgyGiNQYO
kWSN1nj5IYLOh0CaBpu9Caz56xAOJtgGeTCeA+MrYPwH1MXCeB6ks2AccQhIjcOFyGAWQyQX
RrxBZAgHEdhvVIgQQV80DBk4urSkSIkKK4eKbzvUDirEfP12HLpy61L9LNv7uiPWSfo7bD/q
Tljz9N1tElQcCAoVlZuhuZsFn0e03Iq9TJ6i6+/D63cQesSKu1ueous/wuvdCT0Br+fpRdrd
5qvjGArkJc5SlHCHIkecE64xRsUcTaioqCQdxzlZx8EIqBjKoUIj6ziQWRhZ6kwArbikOh+Q
0HPVuhLA2AFKPRuYJOYoWO6ZwdiYM6DcU8ycBxJgbAoKGJs2wJNSeB/RJHjsAJjuBPj6DHi+
nFAbPFDePEXXi+F5OaGoHmeASMu58r0BA72G2gHkJfM58iXxOfA5E2BswsBAvkB4wOCm7Dhg
5MqAkccBwwBYSXeBRgZDk0h/UR04UNUuPzisYLrtd9N0+zHzOltD82D7bvOyqGRzln0DrI1T
G7w76ISV6ArvLYSHL7oO6mtDmP9gu0h3Q4quI1rd897dwbth8dNhDr9DezEd5niM5CgtYRk0
3smQZqERMXlfh2ocji3Rcy9R2nOOP/+bCQyJuxnSV7jlfUVqSloC538yxLOUwoGHgIN4nOid
9VjQm/tgJnQY4Fz9w2Cpebp9hmWdbTeEQZ5lWdTHEAY5ltqFwW5J4yCaZ8GNhmhoMBhDYLDU
jGEwwyICiy8BweBjAoMcS83BIJ6TP4aBWYDBGF8wSEy/GmGQZplub2JdZ8uzDLZfgDCYZMmy
f1/LMECNwjcOohdIo10IGQYlBAZpFgyDJlYRWHwJCAaTLBgG39cgDBK4b9MwDCwCDEp8wSA1
8WqEwWcQBm9AGFyAMFhpXRYVY82yz7bWLgwuSBoH0ZWk0RANDQZjCQw+IzB4wyoCiy8BwSDG
imEw21pzMOjAfa6EYWAVYDDWBwzSUjtfPTCo73JzP0qdx8ziPJZ2IAeUrBbM22zg1PufDQzk
I0fptx7o/Qt6J4MmkPPz87k4opWVlcIr0GslTSQG2j400EBDMOGEm9+A9CRwaUSbmcK/kqOB
BhoCDieBQyt/h+SJQOtM09A0NE3gaUTbykpsK5UUTUPThKJFGqpFNA1NE6YWaek4jwYaQhzn
8Vqko1pEAw1hapGeahENNISpRQaqRTTQEFI44XK77he+JlkhnD0lrBKCZ/Q3gsZkBkL5U00c
d2WLKYxAvkwV/oK/wrUVHDbiRZHRM/xeLnx+qtvugP9RD1/G9Fhd5DL+9vk2wx7d4BIYl+7l
0sXsidx9HoSlSQjjGrVCXatWxnVqZVy+l0vLyGWc28rlmW4C4wZJ+RO71Itcxnui3u1/Oa5A
00fg9nRo49n2QL7xLHVpqEtDXRrq0lCXhro01KW5Nl0aPFkRr5isMCtqND32QnZkG7gc3M+b
FZb9+rnLIpdxYd1DwrjUsq9csSrCd9yd3ElgXJWW3axWy25Wq2U3Kyy7qhg3yHr1ZyO8V09M
VftkRbxisoK6NNSloS4NdWmoS0NdGurSXJsuDZ6sSFBMVlgUNepiZnIie1K6KZ6Ntygs+6N7
TJHL+K4mc3/pn5EtMC617N+VnYpc8D+6Bzpz9psExlVp2S1qtewWtVp2i8Kyf/6UPnIZRy8a
y46IvbrUsm+c8E3kdm6yPULUO1mRoJisoC4NdWmoS0NdGurSUJeGujTXpkuDJys6KCYrrIoa
XT/XmhPZ8zaLsIGzKiy7arTeqrDsqmJco1bGtWplXKdWxqWWfe4vETxeEzYgJIxLLXvP72yR
y/gwNG55LVvtkxUdFJMV1KWhLg11aahLQ10a6tJQl+badGlyjVthh543paBkLaTbWwMw7ejJ
lV3Gf+Kqv7/j2Cfdc+a3SXhiWYOH7ODxgk0D0uNioqOz2WcObHvhp+iRNy+rc0u/B//9hHlb
8llmSIMuL1YYLY0sPzZed/ivuFeXmMet6/nYmoc9U/+4uPZ/47ss/HjGltvvcuSMH998o+30
uWZZM7/4v/6tC78a0PbT/zR8c/3hb+76q94fyxy5+48fbpY1+OnTv7Xp8uttZXbd4q0PLJ5y
2tW//trEt7c1bnjr198OP7vin2Wf79vx7MmYL7Mu/WdAy2fOMSXxhZrEhm/lLhvZ+6dnDs5L
avzeqJmmOY/sta57p/jzP7e9+Ond54/8Z9jmNq/u3Z6885fdHVaOX/bw1h8eKnvq1e67j4/Q
3HIoM23ZmbqNflpQcPfgEWXt5v9Qurv7u6fKhrS9ceD1J9veMjOj/MVf3jub2eLzuf2iz0Zv
m3jh0jnXojsWHWjVO3XqsKPfxs1s+17BB8Yvf8nYW9zgjz3j33srr/dD07/7vEeZ/ezEbTvP
PvT83xfif3258Qebfr+t2a+TWzf9dXZG098WTT1w4/Hrzsxgz3Y4r29/cfevO37f5YlpFP91
3cxXmuQP6ZW/q/la7bi5d/T55MlWz9yR9nLib+4fr5/fqF2HY8Z3Eo4dsIz+9X7w25pm3x22
FvSf2eGPO9KTX/rvT8+9MXLJNy98s9X07Du3tU9/8rmH9/e9rW6T2Wv/+KBy4ne6S9/9ZXlz
1smXzz/WauLFNpsT5x94s2f/lTeMvWFxcecFv0wcm3SxNE7X7u1t9zqfH5gxZmLbZ44cvPO3
/Q/e1/GzPZ7ouB/urXv31n2pTzfJ/yTx/hP6xJ3t9sRvWtBm16k7tWnMqsbvtvpt2ZsDdxx8
660bX6ib9tBszSp334WFdV45/t7RwrRVn77dqv+E/DrlBx8rOTN58ovb+w77fMuDfTd8ay6Z
dPG2KS+/bPrwuS5d/lo2a/O5491nNflQU+ayVzJd1hvOuY8N9zRqufBNpkHXKZ/nFY0rjHHF
cFvktABxzpaQdk/pnNG1a4/0hKS07OyElJTEbgnZnZNyErp1zsjp0SMVhpzOwATQVpUDRhUV
Fo4ed5dzwG2DgBnEQy8uF9r1PlpRA43AJVvdRcUhBckjnix5bwTZoA63wzbatbrMlmlvQXqs
tiAZxHLbydfnOtFuDNo+EQW8OdJasBD+jZE4zWXCprdO7i+6fsT4XpdHyrtJBllOH2Mbp6xX
LISlJ0u2Wqzgc/Aoc8IlpHD3Y7mRDL9eal1u+ycW1AN476p/4NFAcr4e9CSeLzqkqS55qoYG
1dx/TPCj+RAnXNkFj91cGZnC3VNZhAvC2bck3lQSNyLLBboziKNMpgtzEyPJwU2kiiy8zOLz
17u5rKBci57tweWQxbiYbGkOQhgqz6FihCRezmnRzVwOOUxXphvzNOhG3Ch/YdH+daOf4PTZ
dxBzsoYJammdnH6H8NLgLc0WNz8Q5IP3Db/8hU1cHarrbwLL1xxUvij1FpecBybgspigygo8
X0tQ+Vq88MAGXBYbVFmB52sNKl+rggcmArDERACWmAjAEhsBWGIjAEvsNYullu4HOI9C6Xl8
89rKaYNSJmWhLLDvAYRvuNDOmyVVvBeefpvFSso1VoOwByTnUzkO0SdzrTmU9IFeWSPuDo4n
MCjOCPGGbCKMs0L8by6uEeIfalB6rRB/XYvu64T4A7p8GNcL8bv0KI6YnQua+at0VjOh9pjT
BwmdR+gW6DNjH6SDrzywTBOzUQINI3M0YB4tScN0YXy5Z26uYfL8NEwLV1UosVWUKLiGqUYw
IAjBeHwE74JhCMu8YG6igvEumCxGOQSYse14vd4znswSXfgABQOfRRvqBiIU74IBV1yVgCgY
F+NvpFOuDQ4xvFiY2hJM7SJGKphsKhjvgslhvI+FKwJQpV4++5gIUKWuNYqY8Drfqwox3ahg
lIKpzznJaOrHJhQaKw4aPGYh9aLs5tw0nbnKcIG/35Ts0g6DXTL5527CpZuiu2iaEhXnWKlz
mnOjTtvxNGY2THkKzCEMfQmOEtdX+jKGUQxr0XHqsszAKqef+OnEKVDmF00ATIkCIA4yvRLG
nVAUuTB+2o6maAFYAONlUKjZRBaoxlhCDtkG8LEglF3sGT/Ac7qwzE1gu95q72zLt3+mT7TH
2TLtb+jr2xNsA+0MhHbwMk8MQGKfQc4TIcdxNpFm2vH1THuoMkdTstthDlaYQ2eYY75dXhLK
+Q0Yrw9pAowPJCWhGrdxLyKTug1kk1QostrjY5JXMjXbRKuD0uefRBt+yWuLBlFm2KZtYUsW
wnQ74RCHBS7JEMvkhcu2QiewmhtFIM2KFmTtlklBy13zN43rkc+3o2prOWh5DzrJbK/Rh/iN
RLmNAHhloJrZYw8UlEdROw71PM7IfQ9+Y4AONzxcFagjwdSVjR9H51KKMmCFtwlotr+NK5ET
0jIIgSTubAI8QlErf/PNUrWqT9Qqk6hVi8ugVmOsGOw8DV+tdhG1qq9Qq0yFWrXwqVa7uHcl
gatVD4HK1Uoa/nK5uEOqViAMtbL7UStwrakVqoW0dlBQ3CHFWU2oVT2ZWj3s4dXqYU9tqZUR
egj17dhDyLRjDyHTjj2E2lKr2vEQ0HQd8hCQWkk9BKROUg8BxaUeAqox9rFMsilSk2DrXdnt
ODlkMthL05BUGjGFq7a8CSNYCz24Vfp8+x7owU2FbYM8OETZWmsf3o+S0kyJ9EJrHzQHs5Z4
cKv0uNvbQzy4qZISFkjiwbVP1hVoHxZ0MPY07bX0MOcaS0zrLc3MdxvnmOZZzJCLRIa0T34Q
7cOA/MuvP4AM0zrADrInFOxeOBrrgTxrGC+B8fUw3gzG74bxOTA+D8bNZEiCapwkGIBmVfpp
XoISL1woNxZ05CT0bw/u8+bBexO5XjqFpGjvjuHqhmZQoBLP4Z+MRzEwaPSkghLnZPJ9SwI3
vc+QunDpIUrK01ArMZwFOK5Fw3wrMZuFQA/GwL/tQ0KHmK8/dBSb9tnnmrc55pt+theYH3Fs
MLGOXuZ7HNcSOtB5d1h8MWz5fVAr58KW3wY5mA/jP8N4AYw/AuMbYJyFtBeM3+OoOXS8BTA6
0GjCGzq6c+jQyNCBdL9bv15KSFg5SHzboXYgIebrDxIXtWXWSl1vm1O31rpX19qWodthfV5n
t0kgUREUJL69CCvSGz6PaBl8qFInUnTdCWlrQtfC63slFF3PgNRO6A54/XkJtdt8dRg9GHmJ
vRUltFbkaLcJkPgWQ2KOJlRIZJIOo4esw2AESPTgIMHKIIGeG1maAFpJBnZVEaHnanUlcLED
lHo2MEnMUbDcM4OxMWdAuaeYOQ/vJWswLrSbAsdFska7aQM8KYX3EU2Cxw6A6U6Ar8+A58sJ
tcED5c1TdL0YnpcTiupxBoi0nCvfGy5uJiVJS+Zz5Evic+BzBqTGGBfIBQgNF5UEF0DoKnJl
uLiZw4UBsBUiLtBk3dCkgaNLS4qqBweq2uUHhxVkRI0yFzr6WYZFLTC7HPGWgfaN5jaOWGiH
nVoMDmMQXqBTa6zWCgyLwg3hcog03oKvx1tC9QJ7wuIzYA6jYI6FMMd+FnlJKGc04N0I421g
PJaUhGocjh3Rc8PmXZw/qQX4c0YMiZ689XDLrceA2wYlcG4nQxxKKRx4CDiIozkG/h0LeoNx
KNuQYYBz9Q8Do+UTxykIg3jLC45DEAbdLMscL9UyDFCjvOAQ6SHSaIdChsEtBAZGmMMnMMdT
FnlJhwgMukG6DMZfqkEY7OYcCQyDBgIMbiE9gxQGqGfoOn5c6aTxJVcbFKLArfr69qVwXDiJ
GxNm2vP0Lezz9UhoLBv8uJC9LF9/e4MCGubdSqbDlpJxoXLEmUemw+brxekwVGOxs18DMhg8
6dSITJD5+9DGqKgTouuRvOD5Z5C2AlU/KprF4Pu7IG3p5f4IWJ8+8N6DkC5llPcvebpC6NwP
742C9DCrvI84rSqr6mQpmaCqqOZ5l7/7a5ySj7Ozd4U4jeuvM4k83EbXIG6jCW53h4jbo/D8
C4JbZUC4RfdfYfB9h+I+wi26/wCL7ztldzFu0f27NPh+omKuqIUW3x+mxfeVQNPp8P22Ony/
n3xiteJHcr+dHt9XDHBd+/X4vt2A70+Q3JTjdnet4La+y8398GYeM4vzC9uBHFCymssETUHN
Bk69/6nWQL4+lb6aXL9+I/fC68iRIyA/P5+LI1pZWcmdX0tpIjHQ9qGBBhqCCSfcWmKoTgKX
RhynpCjeddJAAw3Vh5PAoZW/oPNEoHWmaWgamibwNKJtZSW2lUqKpqFpQtEiDdUimoamCVOL
tHScRwMNIY7zeC3SUS2igYYwtUhPtYgGGsLUIgPVIhpoCCmccLld9wufvyx141WiloEVZNbu
LoB/fsd/URENFS5NEke6hz7FS8lwFhaUFjgnjB89rnSys2BSkXP8PaWTRxcWOUtHFTkLpo2e
7CwZPXZ06eQwKruC0OXcJ4LoCyQGtJN8axWPYkFUJYH7TQq/Gojyy8FRoB/3HXEJdHYXc1+q
4HAgR6zResk5ur7eBUDdrgC4s5a7XnGjq6+4fuJyRMJ0R8MUOvxNzVLXCkHsTwkrCOCabASN
yXSP8teROO7KFlMYgXwJLfz1TIUr15hAFlW+DtJvG3CLKi9/79b/JsY+YLtuyPps55KHb6iw
nGJ7RlvycqJz27ebv/dQu1tu1zzTamvjh0ff9enUkY9Oi27i/ldGq14TGy5Oi6/fbtizt5z4
M2vHm5Nn/JD75uSf2JzKbXMWff3O/UUZWaMbL/t779R3V7+qaaQ/8t2bxnqDzMYl952xR216
/lzWk6VvWnc/uGf9Oxmj6gwfurTivo+Knzidca7xsEuz7pyZfd306/5+fNqZP7t3fWRuCngj
wV3ZpuvYivX7Cl7+ufHknVPHDt3y65LPP+phmQ3e2fz9qvmld+99e/QHJ28u/F/c9nf3DPr0
9acvLNFtPfhsmzr1ug1Lr396zr5vUg8P2+6560hHzS/bX3h966HX2X8ON//7pXvu/zKn08my
NsObtF/79SuJfW9Metr83+sOrRrhSnLMGFvY2rr36SHDWj7R4+PeGfd1TG/+3Y4eX0yeW/HV
quWfJzzy2fVf7ai/Zsbr2xs3azv3k6+63xn/77Qu//qTKXtr5lOGPS1HXbzU3Pb9ka/Xbpnw
2qObJ7zUvPOB7e06vFA+o+iGBY16jU27WBo3d3Pa2fzmIzaffL7108snp927ZEyvj169t0nU
g80PF+cuXjJi7L1ztie+2vTQ26sTO7XTNF5R/uC2h7Yd3F9y5t8TFn3Z6uO2nQoWf/RjcsmZ
v/74fsXLDz2Zfvbckbteee3ckV62Ll0/+LDTOWuXruN3VHZZ3npp4xe6P/dhxsiZHzy0fleP
i0fe65914ds/2691Njmh6b3z63tafbb41rZZQ24YUPRZ4Z9fFk57/h+2w7L/HJCuaTyErGmc
3KlzRqfstO4JKakpiQkp2cnJCZ2TM9IS0hMT05IyknI6ZSf3gIhEuoh/+VUyvqDQmZTi7Nav
l5eFjTE6XaC2Ngi5xoLL/8LGQ8k3lotAMujJLWzcH1hjoc5rWG6FBQZrvbbqwsaPkw/oGLIw
nfhbhhEuIPQzjci1Fi6+K+evV13YWAzyhY3lOaGQy90XFzZG/VVdLgct6ETyRV9rpkjOUyXn
aZLz9WAe6dtQjaRPo8AC+QK5KdXcT63mflo19x/jPm739hF4nHDnTsjycHjkw6OAkS+gDAR5
Y6pcUPmUsICyVsO1mIbRsBqcQycUzt6AUwoLKLeQxyHlF1DWcTloNFqNThPaAsp6Lge9xqAx
agJbQNlTTUBppAsoMwHn5C0NXUBZTE0XUA68LLqAcuBYogso0wWUawpLdAHlK7+AMr8Qh+h5
8Asou4NeQPlUjS2g3BN6uOncHRx3MiguLqD8JxcXF1D+kEVxcQHlTRoUFxdQdmtRXFxAeYgO
xcUFlBP1KF7DCyj7cnpwQm9LVUqXw2U0vtwzla8TzFLBeBeMRqMcAhz7GoU1Aaz6Gut1+BDe
AsqtZILR+FSli0DpbF+G9WJ9KyEKG7hfBhsUowYtWtcN/CMZNbDCaEL8kTPPfgKouqmaOOYQ
1xYLzi7XpPUO7wkedlqNv3FksEvHgshZhVlHBeNdMHqN95mGCF6e2n93wwvGUKOIiaDlqY1U
MN6Xpx4KxBWla2t56vPaUeZXbGNjGugWmJfYesVcy8tTn9fiZW1esQEwNgaABjq8rM0SGO8V
c/UsT71UP8o8yJZv3w1lnWzLtG/Ql5pvqdV1dHcTzpNtIkXLI+wOa0FJNPmNFl5AMh9E1tGV
loRy3gDjpTB+i9d1dO9kGNCpyjq6u3y5KJKJbzNUMI3XRGd2/ps7TNw6uovgcBOto1uhR16q
SzKANXlpKW/r6Ipcy9fRxaVXt46uopIagNfRVb5r4LMaohhf8z8C4NOZgP91dJXpFc1WZR1d
KCjuAF7X0UVr5roJrbKOrounYpms8E4Ivbvh19GdJixPjZq89panjhS1Gh62Wg2HapVSA2rF
f1bPWTXDf7lDqlZsLamV5lpTKygo2arvUFDcwfNJ7oetVilUrUJWq/yw1SofqlVqDaiVdDMF
pGLooGrlRa2UmykgNeJVqepmCqGrVSpVq5DVqiBstSqAapUWkFopv4qQqxX60Rcf+M0UqlMr
47WuVoYQ1AoKSqZWys0UyH1/auUKRK3SZGp1kKl9tTLC8Wx9Ox7PZtrxeLa2N1OQbmkgpeEt
1o+EicazaHE76XgW5Sgdz4a+mQLQXInNFG6F3d4qbvHBBcrNFIwhtI8xsPap+c0U0PuYW0m3
t0qy+OCC6jZTMAbaPhrNldhMIcWYaXrDcoN5iDHftNJS1zzBOM0023LJJFkb3RXU2uiu6qSb
APO+AKVSYRZpuQlfLzeF0j6AvC9LgbllwhzesABwA8x1CIznw/hKGK8L4xNgfBqMz4bxS6Qk
VONwl8s3VrOZgkbjfTMF/B2tM8HZr1+vQUlX42YKaaYmMa+bTXXyTDkxK8w/xEwy5cXMMh+O
kayQbgxqhXQjqPXgbTMF9ForDbZ4E1jz1yESTHUAyIPxHBhfAeM/oN4VxvMgnQXjiENAahwu
OgazGB25rPfNFLQcOvSyHzmgjxmGkAXS5ai4GvZT2Kwrty7Vz7K9rztinaS/w/aj7oQ1T9/d
JkHFgaBQUbkZWrpZ8HlEy63YweQpuv4+vH4HoUesuKflKbqOljTtTugJK14Glqfdfe6ngN7p
SUucpSjhDkWO3W0CKirD3U+BXzf/nI/9FHQa71tsjCx10g0VantDBfRO82rdUEGvuUY3VJhu
+9003X7MvM7W0DzYvtu8LCrZnGXfYBZX0gdBraQPQFd4byE8fNF1UF8bwvwH20W6G1J0HdHq
nvfuCaL3utNhDr9DezEd5niM5CgtYRk03smQZqHBMHlVh2oc7kr6dzLoHUyi8HMJDAmDxvuG
CmlJyVffhgrTbUvN0+0zLOtsuyEM8izLoj6GMMix1C4MdksaB9E8C240REODgZHAYKkZw2CG
RQQWXwKCwccEBjmWmoPBcGa4AIMUAQZGXzDISL8aYZBmmW5vYl1ny7MMtl+AMJhkybJ/X8sw
QI3CNw6iF0ijXQgZBiYCgzQLhkETqwgsvgQEg0kWDIPvaxAG+Uy+AINUAQYmHzBIvTp7g88g
DN6AMLgAYbDSuiwqxppln22tXRhckDQOoitJoyEaGgzMBAafERi8YRWBxZeAYBBjxTCYba05
GBQwBQIM0gQYmH31BqkZVw8M6FL/dCl5WaDtQwMNNAQT6FL/NNBQc4Eu9U/T0DQ0DV3qn6ah
aehS/zQNTUOX+qeBhkgb59Gl/mmgoaa0iC71TwMN4WoRXeqfBhpCC/Kl/mt39fmt4LARr4eM
nvkLXfyT4T5K5N4YCN9lpOQov9Go8s2G8mt9b6x5S+PtwxDpPR2plBb4/4gkrIB+9UsYZ9TK
OKtWxjVqZVyrVsZ1amVcr1bGDapjPMBweRmXXK+t7UW2giMG7NIYqUtDXRrq0lCXhro01KWh
Ls01zzierBiumKxIUatlT1GrZU9Rq2VPUatlT1GrZU9Rq2VPUatlT6GTFaqbrBiumKygLg11
aahLQ10a6tJQl4a6NNfyZEW+YrIiVa2WPVWtlj1VrZY9Va2WPVWtlj1VrZY9Va2WPZVOVqhu
siJfMVlBXRrq0lCXhro01KWhLg11aa7lyYoCxWRFmlote5paLXuaWi17mlote5paLXuaWi17
msKyr1zxeXbEMi7sPUgYl1r2tsP+iVzGT/Tf1WTuc1lqn6woUExWUJeGujTUpaEuDXVpqEtD
XZpr06XJNW6FHXrelIKStZBubw3AtKMnV3YZ/4mr/v6OY590z5nfJuGJZQ0esoPHCzYNSI+L
iY7OZp85sO2Fn6JH3ryszi39Hvz3E+ZtyWeZIQ26vFhhtDSy/Nh43eG/4l5dYh63rudjax72
TP3j4tr/je+y8OMZW26/y5EzfnzzjbbT55plzfzi//q3LvxqQNtP/9PwzfWHv7nrr3p/LHPk
7j9+uFnW4KdP/9amy6+3ldl1i7c+sHjKaVf/+msT397WuOGtX387/OyKf5Z9vm/Hsydjvsy6
9J8BLZ85x5TEF2oSG76Vu2xk75+eOTgvqfF7o2aa5jyy17runeLP/9z24qd3nz/yn2Gb27y6
d3vyzl92d1g5ftnDW394qOypV7vvPj5Cc8uhzLRlZ+o2+mlBwd2DR5S1m/9D6e7u754qG9L2
xoHXn2x7y8yM8hd/ee9sZovP5/aLPhu9beKFS+dci+5YdKBV79Spw45+Gzez7XsFHxi//CVj
b3GDP/aMf++tvN4PTf/u8x5l9rMTt+08+9Dzf1+I//Xlxh9s+v22Zr9Obt3019kZTX9bNPXA
jcevOzODPdvhvL79xd2/7vh9lyemUfzXdTNfaZI/pFf+ruZrtePm3tHnkydbPXNH2suJv7l/
vH5+o3YdjhnfSTh2wDL61/vBb2uafXfYWtB/Zoc/7khPfum/Pz33xsgl37zwzVbTs+/c1j79
yece3t/3trpNZq/944PKid/pLn33l+XNWSdfPv9Yq4kX22xOnH/gzZ79V94w9obFxZ0X/DJx
bNLF0jhdu7e33et8fmDGmIltnzly8M7f9j94X8fP9nii4364t+7dW/elPt0k/5PE+0/oE3e2
2xO/aUGbXafu1KYxqxq/2+q3ZW8O3HHwrbdufKFu2kOzNavcfRcW1nnl+HtHC9NWffp2q/4T
8uuUH3ys5MzkyS9u7zvs8y0P9t3wrblk0sXbprz8sunD57p0+WvZrM3njnef1eRDTZnLXsl0
WW845z423NOo5cI3mQZdp3yeVzSuMMYVg7fIAXHOlpAWpKWmp6WPLExILUjJSEgp7FSU0Lk4
IykhuTi9OHlkYUZ6ckEnYOI6te59eg3IBmYQD923XGjQ+0h24TGCwDbPUUFIQXKIZ3i5MKAO
t6s22qm6zJZpX0i2m3oOJIN/QYeQBa25HZOmatG+iQz3D/kNa8FCSGIk3vJcststA1oKhX25
Yyz8X+QCgF+Qp2WVQQ1/XdodFsLSkyV7LFbw4zOPMidcwr+4+7FcO6O7aDvqutzekBpwvyTf
OZLzJyTn68Eo4v4iT1D6hLcwp5r7Tyju2xXxx7gdpzSKhokTrv4PslBJ1h6vBzKFFKeySKu5
5HEgiRuRmQPTtOjxcu027XYtzqHno4u6jtlwd9YjZbn/vHvyuywBDpyZ/G+WWI9yTm/u5XJ4
UfuS9mWttA58GCofMVeMcClzKONy2KHdqd2lfRp0Iz6Xv+CsuL5RT075fYfAcgokSHNy+h3v
S4O3NFvcViDffdz77mD+wiauDmw1qQLL1xxUvij1FpecBybgspigygo8X0tQ+Vq88MAGXBYb
VFmB52sNKl+rggcmArDERACWmAjAEhsBWGIjAEvsNYullu4HBMsu9Ty+eW3ltEEpuVkoC+x7
YK6x/BNBSRXvRaSspNzqEPaA5Hwqx2ECPFpzKPkX2MIu5u7guFaL4qgGc0Ezf5lmNRNyx+U/
SOg8QreAtsRH6OArD8xzYjZKoGFkjgDMoyUR3DatL/fJzQkuTyG4ZHC3kLaFq2pTs1VAHpzg
qhEMCEIwvrxg74JhCMu8YLZTwXgXzItapYv+z7OnP+47wpUFJIqoVLWVK1A4mFW1g2MIjQ1B
MCi04ljnqtLp7SzGpypdBEpn+IopIV+JDdyOvgah8rh31HLb+/7DNYmJoIdvIlFIPPsJpE81
eR0TuCrQMrLB282atK7hPcHD7iWtv3FeuTY4fRRhB0KE3RXVR6lgXqaC8S6YHVrvMwEVPjoq
qWB6+ezBQW0JppZtvkQwO2sUMeGZtqsKMbuoYJSCqc8NEfgpVVxorDhk8piF1Iuym3Mb2pur
DJb4+03JhvZkHpSfXHM34dJN0V00TYmKc6zUOc25UafteOI3G6Y8BeYQhr4ER4njL31vxSgG
9eg4dVnmrJWTb5dIfAqU+UVokadEARAHmV4J404oilwYP21Hk9oALIDxMhsA2UQWqMZYQg6U
r8BhLJgG6gdtUhk/wHO6sMxNYKN+l7m7Jd9+QP+Vuakl016u32vubBloZ6DXFrzME6+YzNHE
9EYo011Qpt2hfuZDmR6A8a9gvCmMZ8J4OYzvhfHOMD6QyBzVuI17ETe1zYD7IRcsZwFZIsLN
nqpT3MoJaz1UMK34DkBaU3KYILod4Dk4HCxElzUa+AQjeQVk8tJSbYVOYDXoAm8jzbpLmFV3
y6SAU/qbeuaSaWSQ0HLQ8h50krluVgIojUT8JqLcRlB1+wJpem9z5x5RNoKcPOSQ4gwf6B0L
8mHdLuzPLsqW+7XoHFOxjqzw/gW9M2njSuT4zdOO1yRxZ8+Bm0JSK3+z7aJaPW1IiOphzbcf
NPSPambNtG8zdI66wXrtqRV61/M0tBAJsNvqYcVqdRDG+8N4MytWq20w3hnGb7B6U6tKqFZz
qqjVs5eUagVcm1zP7frq3zOyRj128t9ZqW9kRQlqhUDAbz+IwuDBf3GHVK2YMNRqlB+1Yq4l
tUK5QEHJ1AoKijt4nJH7YavVHIla3a4rAVitnmduq0W1esb4qu1mW779XeM3tua2TPt2437b
jbZrT61QVZ+BDfwqtP4327BavQvj38Dz5jasVtthfD88v9HmTa0Ay4AnqqjVpn+qWitXWq9b
0uPuyRrySP8diwv2ydQKcLt4KoM3tQIhqJU7ctQKeKCgPAqrLhyIL3I/bLV6QqJWw/QvErXa
wg6tNbUyQse7vh073pl27Hhn2rHj7QxBrZwBKAVyfxHIy2xyyl8PTa3QiB453vXtcscb5Sh1
vPkSeccb1RgPXUwyPJgEBLqy23FyKNfiwQ//hYSIUZertpx0I5gLB0ar9Pn2Z+HAaCpsGzQw
QpSttW6PH55IafjtgyaO55KB0So97vaeJQOjqZISFkjifLcXWPu8eAXahwXrjR8ae1veN+01
njO2tmw2fWW0muyWx2H1EhnSPq4g2ocBruqk+w7sxsbA/NtYRNrUjK83NYfSPty8A2R/Pczh
Q3j0hjm+D3PeC8/PwaM1jG+G8a/guRVSO4w/TpoD1ThJMADNqvTTvAQlg1uh3FjQkZOQ0YP7
vHnw3kSul+aX0GzvjuHqhgwdvD6HfzKeSzV4UAL3eV0Cp8UMqQUDojh8lKcBzkSivv+4Fs2b
WYmVKAR6MAb+bR8SLsR8/eHiV+Mh+0XzTkeM6ZT9C/NiRzuT0VFhnu6oPVw8DFvkFNSaEWaR
Lnbg64sdoeACnU+D7P8KhX0I5ngR5rgT5hRDSvqClNAOxo2QVsD4dEfN4eIQwLhARtMbLqZp
UTsYZLhAU1rd+vXq2K1f1wSQzDUFDwsrB4tvO8hhge9ruUGFEf311BRQxJL8AeU77ZeWw7qf
bTqdx/Ksbp/tOl0962O6rTYJUCqCAsq338GK/AyfR/RLqKqHdSJF13WQ7iPUY8HdME/R9esg
3UpoPVjoYxKKrnvvQO7Vykv8WVHCPkWOOCdcYwyUOZpQgdKYdCBtZB0IIwDlXq4DMcmAgvqv
AR37OScVlI4en8B9lck7plWhoucqV7P9SGDw2AFKPRuYJOYoWO6ZwdiYM6DcU8ycR/PPGgwP
7abA4ZGs0W7aAE9K4X1Ek+CxA2C6E+DrM+D5ckJt8EB58xRdL4bn5YSiepwBIi334KmcqvAo
0+KSpCXzOfIl8TnwOQNSYwwP5BmEBo9KAg8g9CO5MniUcfAwALZC3o8MTRo4urSkqHpwoKpd
fnBYQUbUKPMWRz/LsKgF5occ8ZaB9o3miY5YqHFOLQaHMQgj49QaqzUyw6JwQ0xwiDTegq/H
W0J1DqdD9jNgDqNgjltgjv0sYkkPkRLQOHgjjE+E8VhSEqpxOEZGz839ovljDJD7BUhM5yCh
k/UYqP379es1KCmB80cZ4mlKAcGDwEE80DHw71jQm3vTHzoQcK6+gRAFbtXXty+Fo4RJ3Agh
056nb2Gfr0ciY9ngRwls4C87a3hyBE1y36rHo7ilZJSgHH/kQdoC0vl6cXIE1VjU8TVgOZkw
Xwzwd+sAVP2yXZzUkNeJgzl85ld4PhvSzgHwohRYfViVW2CBIyFdogFA2nxrnFbxiWxUu1Bw
ofHzROThYlQN4mIUwUVliLi4CVKEi4e8PPMizGwfqjOk0UxVXFhh3fTw+iBI+zH+cFFZi7iw
gpuiKiz/59hkHRF13PKyY441z37RssZRYhUNR1CzPlr8A85dwDcdAbvz47Dbftkh0jlWfB3R
6p73PetzE8yhAub4fzDHTVZ5SSjnPDRygfE1MF5i5Q0HAOEaDvyKH6PrCcFwlBNfQpgBJb5E
1/HjSieNL6Gmo7a6CHcNdhFu0kXw2hhsF1GXdBEFIZgOvosYDGl/v10EOqm9LiIjKspSGP07
9C2TLa7oj6FveYulTfRuS+hdBArFJJ03ijy+ZJi/K1qkHxNP8GNL9c97x8U24ltGwRwKYY6/
kxylJSAs3AJpGxjfbam5LqKSqRR8yzlCF7GN6yLMsi4CzdvlFo0cPWF00bjSyVdbL8GC3w3Z
9t3Gpo6GxiL7UuM/9mTjffYZxh84HQp+OgulPg/vRaOhow/aECpXEdJlCf3Hjq8jWt3z3oeh
/aET/7sBT//vRhOmDnlJKOdkSO+DdAakP4gT3mFPZ0n7GYyE/joWv8F7QEQCStkxUTl3ZeEQ
8Gc75dwVU2XuykieCH3sKZbiDxH7Ldn2N6xNHb9Yiuwrrf/YNdb77LOt4SBiH3Ka4Ikv+osF
t9NKq0hRe6HriFb3vHdE5EJE7LdgRLxhxYiQloRy1lgxImZbaxsRuRwiNLJxJ+oFOiZdxZCo
73Ljn8czs7hBcjuQA0pWc5mgWbbZwKn3/zoykM/BpV/FoQ9C3G439wY7Pz+fiyNaWVkpfCxy
raSJxEDbhwYaaAgmnHBrydjmJHBpRPuZAqp+W0sDDTT4DyeBQyv/iMUTgdaZpqFpaJrA04i2
lZXYViopmoamCUWLNFSLaBqaJkwt0tJxHg00hDjO47VIR7WIBhrC1CI91SIaaAhTiwxUi2ig
IaRwwuV23S98F7JCOHtKWE8Jz+hvBI3JDITyR+047vp/9q4FrIkrC89k8phMkiUUl5cviuWr
IA9bfO5+aBDUgqKAtFVXUISIFAS1gGLLGjGIBaxWQEUrugpFWRatRa21gHUrr6U+KopPENRC
W+22lT5E/bL3ZhIygcTwKJ8udy5MztzXuXPmvzf33DN3cjx1JUhMf6chvSXklKwY+41Db5GH
pbR+ttbrs/MHh8fAdkWD7Z3MFFzzyMS/eHrTpAEruOOCzad/GXljMrZaJzhHhzj2bAVfjWMY
1t9O5iqEdOentJ1/dZfOjyFxK5iC46gKzkFVcAJVwbmoCs5DVXA+qoILkBKcoctpt5yjocR2
MwxAh8HGdDm803c9MqNeu1JEUnAkdTkcVV1O282R7Oo8VBHnoyq4AKmu/rtOcK0uh4ZdDl1d
DhqlW5lG6dW47o1IlEyUTMFxVAVH0Cjd2mkho0TVKK1E1SitRNUorUTVKK1kGCq4KArOQ1Vw
PqqCI7eQUXYySlP1IwauUfqdQWCdtiYPdaO0IV0OR1WXw1HV5ZA0SitRNUorUTVKKxlGaSQF
56MqOJK6HNMoHf7XhQNXl1uX7ZUe3fJP1I3ScApnGqWzUDVKZ6FqlM5C1ygNZaaMd34M1c6P
odr50ROcQFVw5BYyWagapbNQNUpnoWqUzupklL4XMGHgLmSo+v3LPagC1I3ShnQ5JI3SWaga
pbMYRmkuioITqArORVVwHqqC81EVHEldDtfT5T4d6LrccXR1uUCyEkzf8xNCo48DmjoKdLNr
93NuxlwcPajyZoydUjnuvqiinjjl8dq6XQnBL+e9HlQS2OTka3HIXeJzd27Rzbd/xE7e8vu0
xan+c9xMoSQTMoNmNcf5eKbEFARmf1ndWPnw4ZCW4fm/XDgca6c8m2tfZ91cPbRMVZgUNNhi
9qGAt2baPk62VDXeeTmkaETQg6qHto2HfO43BhwLjmsfkrI7pnJ3wo+yi9bD3C8eDbZdFdxU
kHiu2arkcNjYWRtHHFNFvnnQlad4UmirmCf0WuYwxWbbmY0T28JLyu2V2UFmjfu++OHnZY/2
Xq2LCna9VGKx+HpNU3vZ5o/+fXffO4n2SW3Rua5Do2XvZVcucXe7UrVIPKdg0MWoD5zrP5mf
Z9OQ7n53o+3+OX7fmwne/0t5sp1sZYi30+KhFoKI+oLt5lcLvcftLjxx/2tslffI63KP07Ou
u67YsdhlQXl+iGjy65fu3/xwnlWY/wq3uuKq4j0BH15f6362sIQwG2vGs6qaA/92WN36SZDo
lLhB8vfglsM/faYatss5ymrcsNQrxwKv5HrHkpsXr5qz6mBKZKpfdO3uC22Lyi40Nz+Ze+MO
f/LWb8rsls8eazEpiGx5mHB1s4f/0tLq1LIoq+GHDq/4oO6bk/lfffvrtSPfVp/mtfJUGcOs
0rYmPZpl/bdSeYbtC5VuAZZnf3htQV5k/PrLN1eUWleU5iVMehxtmeJ0Mf73TYdvXBfmKU76
OH5Ul789LWHrvikP3h1/0LFt8a4Um7Mx5IO9L9VOzDHPqyFquDXh1MdxOW1rJvturz5zpuXS
yMyrX3nmyHIOcCxdLUpOXfzytyeXRloE3Yo88u5/Pjsi57S9kZv7uGbOttwhg1pxj72CNkXD
z98mpUTECMPKq80aPo0IPh397szPM0qHT1+o/G8l3pzucfbr0ant+Q/zAtPcatpP5w5a8nvh
udFFisOcKUmyJEU5Z82bipDCrWuJGwm55+bLY8JfkI1V0IZFofoXbGaGJsbGx9m9AtYpzuCr
LBDoazO5JgY0ogHeB2fGCmacesYfpU4/qnZAhTMst/AYr/ZjytPU1hk3tedixvlcxvlGxrm1
QqxuBcM0vtw1brAozUVRHe1u8RyhdmlH6X99M/Jf1Li0A0HnYAujnY2JsEzhFqJd+jZ5XFhC
XJbOJs8Ja4ky6Xj1rxhpnI3h+s7GmHOgAWdjOB/kvfFEpTJGj4MeWELQXkW11B+0B9MhNVXf
sDNC2H0zAYctgGM74Pi2hiNs4TKIzwbxcyBeC+JlID5e52ES746zMdqd2CdiK5J2MLYRc6bz
GnS3l6ko9cIVGG7AUNABl0wLWDRnE5EijCK3cD4mQoXTyQOcasJH6NYHwOTgxAEcxugWwPRj
cNsihDrqS9LpkJqqbxgwSKMBh02AYwrgGEXqWgoF8ekgfgDEq0HcB8TdegWYo9ic1HqEe0aA
efDDyCTxd5JQfio5T1whSeTvIT3FxZLeAzb7sUoVCvRvYzQUfEWlgts1T6yjlRI6HVJT9Q0D
Bq/UA3AIg04cAcfvJPotVYB4IojvAXFPEC+W9AawY1SokAZM/KwAM8NdyGmCDIk7HkDaC5ZK
ZuCRJCXwl8C6PQcMHDgs5/9IpTJG3UGhAHDb7AU6uhS0B9MhNVXfMGCwdTPw4QI4TgMcMzQc
mS3MAPFIEKdA3F/ScZd6AFgJZa8BjHg2gBHYNTxJmC2VUPacM0I/6RmhljJGGMOhLtXJJm9g
hGFrwUkT1zi1B0whfz+pPtWmm6pvGDAYroESSYBDNuAoobq21DmuDbQWQAJp4Q/A65botEQy
2RWFnUY/oQzcS+1T56tqsGFM2472EaUuh9kyDnKuyPoLWQ42lUgjONx4biRRTDQQAdx1RAX4
m8hlINtDV6gK8OGN0x6CDdFIMN0Ug+MCgwZw6XRITdU3jGw6uNSpgEMaODiASzxX11KDhvM6
gnaoCo+JOm28H1yhpnOgm2RczxUq5OTpgtmpmWodoeq8IzMdof4Rbk91PJ8Gfz6VRshF8dxq
qpjwFAVwm6gKwlHUF/hvCWiYjNFqigZlnEhHITgwHVJT9Q3DnwEuNZ+i4ZeLaPi1LXlqWmii
aOgdRf0Nf4YR+Kc8b/Av5ISQw4Fyu56TTD7iOAh3cXaStzkSYe/h3wnyrIGOYoyuB0yTgXjf
M6iDkE6H1FR9w/BvArUXgiMEcByuUWe1LT3ScN4F6E4Qvw2oRNif8G8yAr/X8wW/CNsvCiNv
m38nqRSlkuXmFZJG0R6ywLwvivOfwckYkG+MQm/VUJ0tN9dRqDDDdEhN1TcMP1z87xfRivNt
c1pxZrYEFedGEa04F5j3XXGe++z0sF+pbOkGkT1nkshPOqmDGtbDLLuhh/mBk5F84xRqKZA/
1EmYtCPdRP2n62G/UrQetkHUtaXO8Z7rYZbd1sM6+HfRw7Q5/auHQWQDALJNQMPOofykOR3U
MLJW3UB2MFyI8IxTKDfkD6VkUm26qfpPRzZAg2wT1bWlzvGeI2vVbWQ7+HdBVpvT3xq2vyCE
lJI+wjhBMnlP4CDMEOwk6wR9mWPTwYXAudAYjRPQM18Tg8IZME5DTdU3jOxMgLm/gJ5jpSQ9
x2pbuqfhnCGg59g6QX/PsTN5hudY7+dNxSoSh5AREh/heXEy6SVxELaKd5KjJH2Bv0VIw2SM
nhfToHhJdBSCA9MhNVXfMPx+AP4iMQ1/hISGn9kS5NwqpuEfJelv+P2MwD/1eYHfWrZWXQPm
K9SPhjbi69TPLJywKVh0MmbHf/rj1e48HoJFtOUGkte9gRhYfNjABjb0JNxTcDUKq847FQys
dyo2sKHn4T4m5eov21QDcHZmy7Bl2DK98eXNYcyt7J1iy7BlejOKCHYUsWXYMn0cRVx2nccG
NvRynacdRTx2FLGBDX0cRXx2FLGBDX0cRQJ2FLGBDb0K92QKWU7HHpA5pBinXx1/DGIFUvjq
+AOXGbWh8kWLdrieOnVr6+75jvxwwYSTJ86ctHKwDJ87z0Fe0JL/UkvLHasT2OvtnFdG+PNE
UpVKteeL8WPdeHnpw6vMEuJ/ml3j6+f63ipnJ98ipWME4WuDS1Y5ny1q5h0Z+o9muxlHrV/c
VnPaOb7GzdfHhXI9WOvDmy/5ZtHRweEetTE+O5Ycr/1wyIHLY+wy906zcbYVvTDDNzD95+WJ
1sVv2qY3NNfcyHs8pPnm95k526lLO4nw5vod23IE+6Z7xY5pmwY/NrzTGnxipVx1S+hxp/D9
uvNex+LCPyq9cH6wpPTCSlho/r9esV2z/27D0tYPbNb421YIMMcFlBV8/3isbELH+8fwHVT/
lbFvycPi7CJjlsR2vIXcStAHM7BvIevuA/MtZHqbEdyEpU48pU13Ve8ogqZiuHNoGWaDZap3
B9Ghaoph7tr0Kk8MU0weJVum3gYlxRiurRXhiXnHr+HLpNpOHqPOn7p6uXxl5DJ5TJydd2ic
HIvF4IbU0eNcwP+ro18dg9EVcHWFP+lX8PEGxdWXTxfiqAvB658VGydfHBsb1aUIoS5C6nqQ
fjZXnS3Ra0a+Ur8MT11GSLOIiw2LjdbP56vz1Qma9DTsJd0jOfiDGJO/qq2dZOg+6r4CJmg6
PIft8P8/Hd6c7fB96PCEQobp9gz2NuCy/wEAAP//AwDIqo8w</Template></GraphPadPrismFile>
