# Supplementary material for: Experimental inoculation of pigs with porcine parainfluenza virus 1 revealed pathological manifestations in the upper respiratory tract
Source: PLoS Pathog. 2026 Mar 30;22(3):e1013405. doi: 10.1371/journal.ppat.1013405 (PMC13056255; doi:10.1371/journal.ppat.1013405)
Supplement: S2 File — (ZIP) [file ppat.1013405.s002.zip]

Archive with 1 entries (1 files):
- S2_File
