# Supplementary material for: Experimental inoculation of pigs with porcine parainfluenza virus 1 revealed pathological manifestations in the upper respiratory tract
Source: PLoS Pathog. 2026 Mar 30;22(3):e1013405. doi: 10.1371/journal.ppat.1013405 (PMC13056255; doi:10.1371/journal.ppat.1013405)
Supplement: S2 File — (ZIP) [file ppat.1013405.s002.zip › S2_File]

>PRV1_DE_2024_XXXXXXXX extraction
ATGGCAGGGTTGTTAAGTGTCTTTGACACATTTAGTTCAAAGAGGAGTGAGAGTATAAATAGGGGAGGTGGTGGTGCAGTTATACCTGGACAAAAGAACACTGTCTCAGTATTTGTCCTGGGGTCAAGCATTGTAGACGATAGCGATAAGTTAGCCATAGCACTCATGTTTTTAACACATGCTCTTGACACTGACAAGCAACACTCACAAAGAAGCGGTTTCTTGGTCTCATTAATGGCGATGGCATATAGTAGTCCTGAGTTATATCTAACAACCAATGGAGTTAATGCAGATGTTAAGTATGTTATCTACACAATAGAGCATGATCCCCAGAGGACAACCCATAATGGGTTCATTGTTAAGACAAGAGACATGGACTATGAAAAGACTACAGAATGGTTGTTCAGCCGTATAACTAATAAATACCCATTACTTCAGGGACAAAAAGACACTCATGATCCAGAATCATTACTCCAGACTTATGGATACCCTTCGTGTTTAGGAGCACTGATAGTCCAAGTTTGGATTGTCTTGGTCAAAGCGATTACAAGTAGTGCTGGACTGAAGAAAGGATTCTTTAATAGGCTTGAAGCTTTTAGGCAAGACGGAACAGTGAGAAGCTCACTAGTCTTCAGTGGAGAAACAGTTGAAGGGATTGGGTCAGTGATGAGGTCTCAGCAGAGCCTGGTATCTTTAATGGTAGAAACTTTAGTTACTATGAATACAGCTAGATCTGATTTAACTACTCTAGAGAAGAATATTCAGATTGTTGGGAATTATATCAGGGATGCAGGTCTTGCTTCATTCATGAACACGATTAGGTATGGTGTGGAGACTAAGATGGCAGCACTCACATTATCTAATCTTAGACCTGATATTAATAAATTAAAGAGTTTAATTGACATCTATTTATCAAAAGGTGCGAGAGCTCCCTTTATATGTATATTACGTGATCCAGTACATGGAGAATTTGCTCCTGGAAATTATCCTGCATTGTGGAGTTATGCTATGGGGGTCGCAGTAGTCCAGAACAAAGCCATGCAACAGTATGTGACAGGGAGAACATATCTAGATATGGAAATGTTCCTTCTTGGTCAAGCAGTAGCTAAAGACGCAGAGTCTAAGATTAGTAATGCCTTAGAAGATGAATTAGGTATAACTGAAAGTGCCAAAGACAGGCTCAAACATCATCTTGCTAATCTTTCTGGAGGTGATGGAGCTTATCATAAACCCACTGGTGGAGGAGCAATAGAAGTTATAATTGACAATGCAGATATAGATCTCAAGACAGAAGAAAACACAGAAGAATCTTTGATCAGGCTTTCCAATATTAGAGACAATAAAGGGAGAGTCGCTGACGGGCAGAGGAGATGGGAAACGACTAGGTCCACCAATGATGAACTTAACCCAGACAACAGCACTGACGATGAAATATCTGCTGCAGAAAAGAGGATTGCAGAGAGACTGGCCAAAAAAGAGGGGAASAACACCAGGTCGGATACATTCACCACTGATGGTGTAACCGAAGACATAGATAACGATGATGATATAATGAGAATGAATGCACTAGGAGGAATATAATAAATCCAGGCGGGGGGCCCTATATATTACTCAATAAGAAAAACTTAGGGTGAAAGAATAGCTCCTAGACACTAGGATCTCCATCACTCTTAAAGATAGAATACTAAACTGGCTACCCACAAGAGAATCCCTCGGAATTCAGAGACCAAATGGATCAGGATGCCTTTCTTTTTGAAGAATCTATGGAGGACCGGAAGAAGGAACACTCAACAACCAGCACACTCACCAGTGCAGTCGGACTCATCGACATTATCCTTGCCAGTGAACCCACAGACATCAGAAAAGACAGAAAATACCTATGTGAGCCCATCACAGCTTGGGGAAGATCAGAAACAAGCAAGGTCTCAAAAGGTACAGTTCTCGAAGGGAACCCAAGAACAGAAAGGGAAGATCATGGACAAAGTGAAGAGAGTGGAATTCCTAGGGAGTCAAACAAGTTTGAAACAGAAGTTCCTTTTAGAGAAACTCATAGCTCAGATACACCATGGAGGGCTTGGAGAAGAAGTAGTACAGACTCTGTACTTGAGAATATGGGCGATGGATCCGACTCCTATGGCAAAGAAATTACTGGAAATGGAGGAGGAAACCAGAGACAAAGTCCTGAAGTTAAAGTTAGAGAGGTGGATCCGGGTTCTAATACGAGGAGAAAAGACAAAACTGAGGGACTTCCAGAAGAGATACGAGGAGGTTCACCCATACCTAATGACAGAGAAGGTAGAAGAAATAATAATGGAGGAGGCCTGGAGCTTGTCAGCACACATAATCCAAGAATAGAAAACAATATTATAGACCCAACTTACTACCTTGAAGAAGAGGTACTTAAGAGAAACAAGCCAAGAGAGATGAATGCCATGAGTCAATGGTCAGGTGAGTGCAAGACTGGTCAGCAAGATTGTCAACACGAATCTACAACCAATCCAACATCTTCAAATCAAAACAGGTCACAAGGCACAAAAAGGGGAAAAGGGAAAGAATTAGCTGTGAAGCCCAAAACCAGGAAATCCAAAATGTCTTCTGAAGACACAAGGAACATAGGTCATATCTACGAAGACCTTCAAGAATCCATAAGAGAGAAGAAAACAGACAACGAGTCATCACAACAAATAGGTAAAAAAGGCACAGAAGAGAGTACCTTATATACAGAAGAGGTAATCAAATTGTTAGTGAATCTTGGTGTAATCCCATCTGTAGCCGCATTCAATCAATCCCGAAACATATGCCATGTATTTGCAAAACGTGTCCTCAATTCTGTGAACTCTGCAGAAATGACTGCTAATATGTGCGGATTATTGCTATCCGTCGAGAAATCAGTATCAGACCGGATTGAAGAGAATAAGATGCTGATAAATCAAGTTTTAAGTGATTTAACCACAGGTAGAGAAGTACAGAAACGTTTCACTGAGTATCAGAAGGAGCAAAATTCATTGATTATGTCAAATCTGGCGACACTACACATCATAACAGATAGAGGGGGAAAGGATAACGATCTAGATTCAGGGGGGAGAAAACCATCGATCAAGACTAAGGGCAAAGAGCTAACACAGAAAACACAAAGATTTGATCCATCTATGGAATTCACCGAGGAGATTAAATACAAACCCGATCTATACAGGGAAGACGCATTGAGACAAAGAATAACAAATCCTATCCTTGATGAGAGCACGGACAGAGTCGACAGCTCGAACGCCGCGAGGCTAATACCTTGCAGAGGAAAATCGACATTGCGTTCACTCAAATTGATTATCGAAAGTAGTAATTTGAGTAAAGCAGACAAAATTGCTTATATTAGATCATTATCAAAATGCAAAGATGATAAAGAGGTAGAATCAGTGATGAAACTATTCGAAGAAGACATAGAATCAAGTAATGAATAATTACTGACCAGCATATCTAGAAAACATCAAGACGAAAGTGCACCACAATAATCAGTAGCTCTCCAAATACCTAATAAGAAAAACTTAGGGTGCAAGACTCACCAGCAAAACCAAGCAAATGGCCGAGATCTACAAGTTCCCCAAACTATCATATGAAGAACATGGTTATATGGAACCTCTACCACTAAAGACTGGCCCTGATAAGAAGGCAGTCCCACACATAAGGATAATCAAGATAGGGGACCCACCGAAGCATGGGAATCGATATCTTGATGTTCTTCTACTTGGGTTCTATGAGGTACCCAAAGAGATTGGAACATACGGTAGTGTATCAGATTTGACAAGACCTACGGGATACACAATCTGCGGTTCGGGATCATTACCCATTGGAATCGCTAGGTACTTAGGTACAGATCAAGAACTACTCAAAGCATCAGTAGATCTTAAGGTAACAGTGAGAAGGACAGTAAGGTCAAGTGAGATGATTGTGTATATGGTAGATTCCATACCACCAGCAATGATGGCTTGGGCTCCTAGGTTGAAACGAGGCATGATATTCAATGCGAACAAAGTAGCCCTAGCTCCTCAATGTCTACCCATAGACAAAGATATAAGATTCAGAGTTGTCTTTGTTAATGGCACTTCTCTAGGTTCCATCACAATAGCAAAAGTTCCTAAAACATTGGCTGATCTTGCCTTACCAAACTCTATATCAGTTAATCTAATGGTTTCACTTAAGACTGGTGCGTCAACTGAATCCAAAGGCATTATCCCTACACTAAACGAAAAGGGAGACAAGATGCTGAACTTTATGGTACACCTCGGATTAATACATAGGAAAGTCGGAAGAGTGTACTCAATGGAGTATTGCAAGGGTAAAATAGAGAAGATGCGGCTGATCTTCTCATTAGGACTGGTTGGAGGAATCAGTTTCCATGTTCAGCTCACGGGTGTGGCATCCAAATCCTTTATTGGTCAGCTTGGAGGAAAAAAGGAAATATGTTACCCTTTGATGGATGTAAATCCACATATGAATTTAGTTATCTGGGCTGCTTCTGTTGAAATAATTGGAGTAGATGCTGTTTTTCAACCGTCTATCCCAAAAGACTTCAAATACTATCCGAATGTGGTGGCAAAAAACATTGGGAGAATAAAGGCCTAGAGATCCACTGCAATAGTAGTCTCAGATATTTCAATATTAGATTAGCAAGTATTATTACATGATTAGCATCATTTATTGGGAATAAGAAAAACTTAGGGTACAAGTTATCCAAAAAAGGCCAAAAAAGCCAAACGGACCAAGACAAAATACTACAAGATGCAAGTTACCACCTTCGGACTAGCTATAACACTAAGTATAGCATCATTAGTCACCAGTCAAGTTCCTAGAGATAAATTAGCCAATTTAGGGATCATCATTAAGGACAGCAAGGCACTCAAGATTGCGGGATCTTATGAAAACAGATATATAGTCTTAAGCCTTGTACCAACAATAGATAATGTGAGTGGGTGTGGTTCTATCCAAATAGCAAAGTATAAAGAGATGCTTGAAAGATTGTTGATACCAATAAAAGATGCATTAGATCTACAGGAGTCTTTGATAGTGATTGATAATGAAACCACCGCTAATACTTATCGTCCCCAGTATAGATTTGTTGGTGCAGTTATCGGAACTATAGCACTCGGAGTAGCGACCGCAGCCCAGGTCACAGCAGGAGTGGCCTTGATGGAGGCGAGAGAGGCTAAGAAAGACATATCAATGTTAAAAGAAGCAATGGAAAAGACCCAAAACTCAATTGAAAAATTACAGAATTCTGCAGGTGAACAGATACTGGCTCTCAAAATGCTCCAGGATTATGTCAACGGAGAAATCAAACCAGCCATTGAAGAACTCGGATGTGAGACTGCTGCACTTAGATTAGGAATTGCACTTACACAACATTATACTGAGCTTACAAATGCCTTCGGGTCAAATCTGGGTTCCATAGGAGAGAAGAGCTTAACATTACAAGCTCTATCATCATTATACAAGACTAATATAACTGATATATTGACAGCAACTAATCTCGGGAAAACAGATATTTATGACATTATATATGCTGAGCAAGTCAAAGGAARAGTAATAGATGTCGATCTTAGACGATATATGGTTACGATATCTGTTAAGATACCAATATTATCGGAAATACCAGGAGTATTGATCTATGAAGTCTCCTCCATATCTTACAATATAGATGGAGCAGAGTGGTATGCTGCTGTACCTGACCACATACTAAGTAAATCCGCATATATAGGGGGTGCAGATGTAAGTGATTGTATAGAATCTGGATTGACATATATTTGCCCGCGGGATCCCGCTCAAATTATAGCAGATAACCAACAGAAATGTTTTTTAGGTCATCTAGATAAATGCCCTGTTACTAAAGTCATTGATAATCTTGTACCTAAATTTGCATTCATAAATGGTGGAGTAGTTGCGAACTGTATAGCATCTACATGTACCTGTGGAGAAGGGAGAATCCAAGTCTCCCAAGATAGAAACAAAGGAGTGACCTTTTTGACTCATAACAATTGTGGATTAATAGGAGTAAACGGGGTAGAACTTCACGCTAATAAGAAAGGGAGTGATGCCACTTGGAATGTCTCACCTATAGGAGTAGGGCCAGCAGTGTCATTAAGACCAGTAGATATATCTTTACAAATAGTTGCTGCTACAAATTTTCTAAACTCATCACGAAAAGATCTTATGAAGGCAAAAGAAGTCTTAAACCAGGTAGGAAATCTTAAAGATTTAACCGTCATAACGATAATTAACATAGTAATTATAGTTGTCTTACTTATATGTGTAATTGGATTAGGTATATTGTATCACCAATTGAGAAGTGCACTAGAGATGAGAGACAAGATGTCAGTATTAAACAATAGTTCTTATTCCTTGGAACCAAGGACTGCCCAGGTACAAGTGATGAAGCCCACAAACCTCACAAGATAAACTATAAGGGTATATTTCAATCCATTCTCAATAACCAAAGTAAAGAAAACTTAGGGTGCATGATAGTGACTCACCACCAAAAGAGAGACAGATCAAAGAGCAATGCATCAAGGGATGGAGGAGACCAAAGTAAAGACATCAGAGTACTGGGCCAAAAGTCCTCAAACTCACACGGCAAGTCATCTTAGCATACAGAACAGAGAGAAGACCAAAGAGATATTGACAATTTTAATATCATTTATTACTTTCTTGTCTTTTGTACTGATTGTAATCGTGTTGATAATGCAATCTTTACATAATGGCACAATACTAAGATGCAAGGATGTAGGCCTAGAATCTATCAATAAATCCACTCATTCTATATCTAATACAATCTTGGACGTCATCAAGCAAGAACTGATAACTCGCATCATAAACATTCAAAGTTCTGTACAAGTGGCTCTTCCAGTGTTAATAAACAAGAAAATCCAGGATCTCTCGCTAACCATTGAGAAAAATCTGAAAGTGCATCAAAATTCCCCTACTTGTAGTGGTGTAGCTGCTCTGACACATGTAGAGGGAATAAAACCTTTGGATCCAGACGATTACTGGAGATGTCCAAGTGGAGAACCATATCTAGAGGATGAACTGACATTAAACCTTATCCCTGGACCTAGTATGCTGGCTGGAACTTCTACCATTGATGGCTGTGTAAGATTACCATCCCTTGCAATAGGCAGATCGCTATATGCCTATAGTTCTAACCTAATAACTAAGGGCTGTCAAGACATAGGAAAGTCCTATCAAGTACTACAGTTAGGTATTATAAMTCTAAATTCAGATCTACACCCTGATTTGAAWCCTATAATATCACATACTTATGATATAAATGATAATAGAAAGTCTTGTTCTGTTGCTGTGTCAGAGACTAAGGGGTATCAATTATGTTCAATGCCACGTGTCAATGAAAAAACAGATTATACAAGTGATGGTATTGAAGATATAGTGTTTGATGTACTTGATCTCAAAGGGTCCTCTAGAAGTTTCAAATTTTCGAACAATGATATTAATTTTGATCACCCTTTCTCAGCGTTATATCCTAGTGTAGGAGGTGGCATTATATGGGAAAATGAATTGTATTTTCTAGGTTATGGGGCTCTGACAACTGCACTTCAAGGGAACACAAAATGTAATTTAGTAGGATGTCCAGGAGCAACACAAGACAACTGCAACAAGTTCATCTCTAGTTCATGGTTATACAGCAAACAGATGGTTAATGTACTAATACAGATTGAAGGGTACTTATCCAACAAGCCAAGTATTAGGGTCAGAACAATCCCAATAACAGAAAATTATGTAGGAGCAGAAGGAAGACTAGTAGGAACACGTAAAAGAATATATATATATACAAGATCGACGGGTTGGCACACCAATCTACAAATAGGGGTGCTCAATATAAATCATCCGATAACCATAACCTGGACAGATCATAGAGCATTATCGAGACCAGGAAGAAGTCCTTGTGCCTGGAATAACAGATGTCCTAGAAATTGTACCACGGGTGTGTACACAGATGCTTATCCTATATCACCGGATGCTAATTATGTTGCTACAGTTACTTTACTATCTAACTCAACACGCACTAATCCTACTATTATGTATTCAACTTCTGATAAAGTACATAATATGTTAAGATTAAGAGATACCGAATTAGAAGCTGCATACACAACCACGTCATGTATTGTCCACTTTGATAGAGGTTATTGTTTTCATATTATAGAAATCAATCAAAAAGGACTTAATACACTACAGCCCATGCTCTTTAAGACTGCAATACCCAAGGCCTGCAGGATAAGCAATTTATAAGAGATTCACTGAAATAATAACCTATACTCAATTACTTAAAATGGTTATCATACACGACTCAGAGGCAAATGATTTATGGATATCAATCATACAGGTCATTAACTAGTGTATAGTACATCCAATAAGAAAAACTTAGGTTGAATGCCAGAGCATTCATCCAGAATGGATTACTTTAGTACATCTCAAAGTCCAAGTGACATATTATACCCTGAATGCCATTTGAACTCCCCAGTTGTGAAAGGAAAGATTGCTCAGCTACATGTCTTGATGGACATTAATCAGCCGTATGAAATGAGAGATCCCAGTATAATAGAAATCACAAAGACTAAAATTAAATCTGGAGGGTTAAATCAAAGGTTAATCAGAATCAGATCTTTAGGGAAAGAGATGAGAAGAATTATACTTGATTTTGATAAGTATACATTCGAACCTTACCCAAGATTTTCCAAGGAATTGTTTAGATTAGAGATACCAGAAATTTGTGATAAGATCCGATCAGTCTTTGCAGTGTCTGACAAGTTGAGTAAAGATATATCCCAACCATTACAATATTTATGGAGGGATGTGCATAGGCAGTTAGGAGGGGATTGTTCCAAGGACCCTTCTAACACTGAGATTGACATACATAGAATCTCTGAAATCCATACTAAATTCACCAGAAATAACTGGTATAAACCATTCATGACATGGTTTAGTATTAAATATGATATGAGAAGATGTCAAAAGAGTAAAGAGAACATAAATTTAGACAGTCGGAAATCATATAACTATCTTAACTGTAAATACTATTCTATAATTATCCATCCTGATCTCTTAATGATATTGGATAAGGTCAAATACACAGGATACTTACTAACACCGGAATTGGTGCTAATGTACTGTGATGTGGTTGAAGGCAGATGGAACATGTCTGCTGCTGGGCAATTAGATAACAAATCACACAAAATAACACTGAAAGGAGAAGAATTGTGGGACAAGGTAGATGGGTTATTTAAGATAATCGGAGAAGAAACATTTAATATTATATCACTATTGGAACCGTTATCTTTAGCATTGATACAATTGACAGATCCTGTCATGTCTTTAAAAGGTGCATTTATGAGACATGTTATCTCAGAAATGAATGAAACATTGAGTAAATGTGAAAACCTAACTGAATCTGAAGTGGATCATATAATGGATTCAATTCTGAACATCTTTACGGATACAACAGTAGATGAAAAAGCAGAGATATTCTCATTCTTTAGGACATTTGGTCATCCTAGCCTTGAGGCTTCCATAGCTGCTGAAAAAGTTAGGCAACATATGTATGCTCAGAAAAGTATAAAATATAAAACCTTATGTGAGTGTCACGCTGTATTTTGTACAATCATTATAAATGGATATAGAGATAGGCATGGGGGACAATGGCCCCCATGTCAGTTCCCAGATCATGTGTGTCAAGAGCTCAGGAATTCTCAAGGATCTAACTCGGCTATATCCTATGAAACAGCAGTTGACAACTTCGAGAGCTTTATAGGTTTCAAATTCGAAAAGTTCATAGACCCTCAATTAGATGAAGATCTCACCATTTATATGAGAGATAAGGCATTATCTCCGAGGAAAGAAGCCTGGGATTCTGTGTATCCAGATGGTAATTTACTGTATAAAGTGCCGCTCTCCGAAGAAACAAGGAGATTGATAGAAGTCTTTATTAGTGATTCTAATTTCAATCCGGATGACATTATACAATATGTAGAGACAGGAGAATGGTTGAACGATGAGACCTTCAACATATCTTATAGCTTAAAAGAAAAGGAGATCAAACAAGAGGGTCGATTGTTTGCTAAGATGACGTACAAAATGAGAGCAGTCCAAGTATTAGCAGAAACTTTGTTAGCAAAAGGGATAGGAGGTCTATTTAATGAAAATGGTATGGTTAAAGGTGAAATCGATTTACTAAAGAGTTTAACTACTTTATCTGTATCAGGAGTTCCAAGAACTAGCGAGATTTATAATGAATCAGTTAGTGAAGAAGAGGATAGGAAAAAATGGGAAAAGGGAAATTCCTCATACTACTGGGATAAAAGAAGAAATTCAAGGCATGAGTTCAAAGCTACAGACTCTTCTACCAACGGCTATGAGACTCTAAGCTGTTTTCTTACTACGGACTTGAAGAAGTATTGTCTAAATTGGAGATTTGAGAGTACGTCTCTATTCGGACAAAGATGTAACGAGATTTTTGGGTTCAAGAGATTCTTCAACTGGATGCATCCTGTACTGGAGGAGTGTACAATATATGTGGGTGATCCTTACTGTCCTGTACCTGATAAAATTCATAAGAATTTAGAAGATCATGAAGATTCAGGCATCTTTATACATAGACCGAGAGGTGGGATAGAAGGTTATTGTCAGAAACTTTGGACTCTCATATCTATAAGCGCAATCCATCTAGCTGCTGTCAAGGTCGGGGTTAGAGTATCAGCTATGGTGCAAGGTGACAATCAAGCAATTGCTGTGACATCCAGAGTACCAGTGACAGCCACATATAAGCTCAAAAAGGAGCAGGTATATACGGAGATCACTAAGTATTTCAAGTCTTTAAGAGATGTGATGTCAGATTTAGGACATGAACTCAAACTCAACGAGACAATTATAAGTAGCAAAATGTTTGTGTATAGTAAGCGAATATATTATGATGGCAAAATACTACCCCAATGTTTAAAAGCACTTACAAGGTGTGTTTTTTGGTCTGAGACCTTGGTAGATGAAAACAGGTCTGCGTGCTCCAATCTTGCAACTGCTGTAGCCAAGGCTATAGAAAATGGTTACTCACCAATATTAGGTTACTCAATAGCTCTGTATAAAACTTGTCAGCAAGTCTGTATTTCATTAGGGATGACCATTAATCCTACAATAACGCCTAGTATAAGAGACCAATATTATTTAGGTAAGAACTGGCTTAGGTGTGCAGTTTTGACACCTGCTAATGTAGGAGGATTTAACTATATGGCAATGTCTAGATGCTTTGTTAGGAATATAGGTGATCCTGCAGTAGCTGCTCTAGCAGACCTCAAAAGGTTCATTCGAGCAGGACTTTTGGACAAACAGATTTTGTACCGTGTAATGAATCAAGAACCTGGAGAGTCTAATTTTTTAGATTGGGCATCTGATCCGTACTCATGTAATTTACCGCATTCACAAAGTATCACAACAATCATTAAAAATATTACAGCTCGTTCAGTCCTCCAAGAGTCACCAAATCCTTTACTTTCGGGCCTATTTACAGATGACAGTAAAGAAGAAGACTTGAATTTAGCGACATTCCTGATGGACAGAAAAGTTATATTGCCAAGAGTTGCACACGAGATACTAGACAATTCTTTGACAGGAATCAGAGAATCTATTGCAGGAATGCTGGACACTACAAAGTCATTAGTGCGGGTCAGTATTAGAAAGGGGGGTTTATCATACAATCTTTTAAGAAAGCTGATAAATTATGATTTATTACAATATGAAACATTAACTAGAACTTTAAGAAAAGTCATCACTAATAACATTGAATATGAATATATGTGTTCTGTGGAATTAGCAATTGGATTGAGGCAAAAAATGTGGTCACATCTAACATATGGGAGACCTATTCATGGGTTAGAAACACCTGATCCTCTAGAACTCCTTAGAGGAACGTTTATCGAAGGATCTGAGGTTTGCAAAATATGTAGGTCTGAAGGTGACAATCCTATATATACTTGGTTTTATTTACCTGAGGAAATAGATCTGGATAACCTAGAACAAGGGAATCCATCTATAAGAATACCATATTTCGGGTCCACTACTGATGAAAGATCAGAAGCACAGCTAGGTTATGTTAAAACACTGAGTAAACCTGCTAAAGCAGCGATTAGGATTGCTATGATATATACTTGGGCTTACGGTACTGATGAGATATCATGGATGGAAGCAGCTCAGATTGCACAAACTAGAGCAAATTTAAGTCTTGATAACTTAAAACTTCTGACTCCAGTATCAACATCTACAAATCTGTCTCATAGATTAAAGGACACTGCTACCCAGATGAAATTCTCAAGTGCAACTCTAGTTAGAGCTAGTAGATTTATTACTATATCAAATGATAAGATGGCTCTGAGAGAGGCAGGTGAGACAAAGGATACTAACTTAATATATCAACAAATAATGTTAACAGGGCTTAGTATTTTTGAATTCAATACCAGATATATTAAGGGTAAGACTAAACAACCGATGATCCTACATTTACATTTAAACAATGGTTGCTGCATAATGGAATCACCACAAGAGACTTGTATCCCTCCTAAATCTACTCTAGACTTAGAAGTAACTAATGAAGAAAATAAATTAATATATGATAATAATCCATTAAAAAATGTTGATCTCAGCATTTTCCAAAAAATTAGAGATATTGTACATACTGTAGATATGACTTTCTGGTCTGATCTGGAAATAATGAGAGCAGTTACTATCTGCACATCTATGACGATAGCAGACACCATGTCTCAATTGGATAGGGATAATCTTAAAGAAGTAATTGTTCTCACAAACGATGACGACATTAACAGCTTAATAACAGAGTTTATGATAATAGATATTCCACTCTTTTGCTCAACATTTGGAGGAATCTTAGTAAATCAATTTGCATATGCATTATACGGTCTAAATATAAGAGGCAGAGAGGAGATATGGGGTTACATTACACGGACTTTGAAAGATACTTCTCATGCCGTGTTGAAGGTACTTGCGAATGCATTATCTCATCCGAAGGTATTCAAGAGATTCTGGGATTTCGGTATTTTAGAACCTGTATATGGACCAAATTTATCCAATCAAAATAAGATAATGTTAGCGTTATCTGTCTGTGAATACTCAATAGATCTATTCATGAGAGATTGGCAAAGTGGAATACCTCTAGAGACCTTTATATGTGACAATGACCCAGAAGTAGTAGAATTGAGGAAAGGTGCCTTTTTGGCAAGACATTTAGCGTATTTATGCAGCCTAGGAGAGATTTCCTCATATGGCCCTCGATTAGAAACTCTAACATCATTGGAAAGGTTAGAGGTTCTTAAAAGCTACCTAGAGATATCTTGTTTAGAGGATCCAACGTTGAGATACAGTCAAGTTACAGGGCTGGTGTTAAAGGTGTTCCCGTCAACAGTGGTGTATATCAGAAAGTTAGCTGTAAAGATGTTGAGAATTAGGGGCATAGGGGTGCCGGAAGTGTTGGAAGATTGGGATCCTAGTCATGAACAAACTCTACTAGATAATATAGCTCAAGAGATCCAACATAATATTCCAATCAACCGATCCATCAAAACATCTTTCTGGGGGCTCAAAGTCAATAATTCCCAGGTCTTACGTCTAAGAGGGTACAAAGAGGTTAAGAATCGAAAATCAGGGCGATCAGGAGTAGGTCTAACACTTCCATGTGATAATAGGTACTTATCCCATCAAATAAGACTTTTCGGGATTAATAGTACTAGCTGCTTGAAGGCCTTAGAGTTAACATATTTAATAGGGCCATTAATAGATAAAAGTAAGGATAGATTATTCTTAGGGGAAGGTGCAGGTGCTATGTTGTCTTGTTATGATGCAACACTGGGACCCTCAATGAATTATTATAATTCAGGTGTCTCATCATATGAGATAAACGGTCAGAGGGAATTAGGGATCTATCCATCTGAAGCTGCATTAGTGGCAAAGAAATTGAATAATGTAACTAATTTGGATCAGAGAATTAAAGTGCTATTTAACGGAAACCCTGGGTCTACATGGGTTGGCAATCAAGAATGCGAAACATTAATTTGGAGTGAATTACAGGAGAAATCAATCGGCTTGATACACTGTGATTTAGAAGGTGGAGAGCTCAAAGATACATCGACAATACTGCATGAACATTATAGCATAATTAGGATAGCATATTTGGTAGGAGATAACGATGTTTTATTAGTGACTAAAATTGCACCTAAATTGGGTACAGATTGGACTCAGCAACTATGCTTGTATCTAAGATATTGGAATGAGGTCAATTTAGTTATTCTTAAGACATCTAATCCTTCTTCTACTGAAATGTATTTGTTATCAAGGAATCCAAGTAGAGATGTGATTGAAGATAGTCTAACAGTAATCTCAGATCTGAAGCCATTGTCTAAAAAAGATAGTATACAATTAGAAAAGTGGATATTAATTGAAAAAGACAAGGTTAAGGAATGGCTAATGAAAGAATTAAGAGAAGGAGAACTGACATCAGGCTCACTCAGGCCTTATCACCAAGCACTTCAGATTTTTGGATTCGAGGCCAACTTGCACAAATTGTGTAGGGACTTTTTATCAACTATGAATATTTCAGATATCCAAATGTGTATAAATTCATTCTATAGAGTTTTAAAAGATACGATATTTGAGTGGAGTCGGATAGCAAATGATCATAAGACATGTAAACTCACAGGGAAATATGAGTTATACCCTATAAGAGACAGTGGGAAATTGAAAGTAATATCAAGAAGGCTTATAATATCCTGGATTGCTTTGTCCATGTCTACTAGATTATTGACAGGTGCTTTTCCTGATGTCAAATTTGAGTCCAGATTAAATATAGGTCTAGTCTCCTTATCTACTAATGAGATCAAATCACTTAAACTTATATCCAAGGCTACGGTGGATAGGTTCCAAGAGGTGATTCATAGCGTGTCTTACAGATTCTTGACTAAAGAAATCAAAGTACTCATGAAGATACTTGGAGCTGTTAAATTATTTGGTGCGAGACAGACTTATAATCATTCAGCTTTTACACCAGAACTCCTATCTGATATAGAAGGATATTCAGATGATTAG
>PRV1_DE_2018_MT995732 extraction
ATGGCAGGGTTGTTAAGTGTCTTTGACACATTTAGTTCAAAGAGGAGTGAGAGTATAAATAGAGGAGGTGGTGGTGCTGTTATACCTGGACAAAAGAACACCGTCTCAGTATTTGTCCTGGGGTCAAGCATTGTAGACGATAGCGATAAGTTAGCCATAGCACTCATGTTTTTAACACATGCTCTTGACACTGACAAGCAACATTCACAAAGAAGTGGTTTCTTGGTCTCATTAATGGCAATGGCATATAGTAGTCCTGAGTTATATCTAACAACCAATGGAGTTAATGCAGATGTTAAGTATGTTATCTACACAATCGAGCATGATCCCCAGAGAACTGCCCATAATGGGTTCATTGTTAAGACAAGAGATATGGACTATGAAAAGACCACAGAATGGTTATTCAGCCGTATAACTAACAAATACCCACTACTTCAGGGACAGAAAGACACTCATGATCCAGAATCATTACTCCAGACTTATGGATACCCTTCATGTTTAGGAGCATTAATAGTCCAGGTTTGGATTGTCTTGGTCAAAGCAATTACAAGTAGTGCTGGACTGAAGAAAGGATTCTTTAATAGGCTTGAAGCTTTTAGGCAAGACGGAACAGTCAGAAGCTCACTAGTCTTCAGTGGAGAAACAGTTGAAGGGATTGGGTCAGTGATGAGGTCTCAGCAGAGCCTGGTATCCTTAATGGTAGAAACTTTAGTTACTATGAATACAGCTAGATCTGATTTAACTACTCTAGAGAAGAATATTCAGATTGTTGGGAATTATATCAGGGATGCAGGTCTTGCTTCATTCATGAACACTATTAGGTATGGTGTGGAGACTAAGATGGCAGCACTCACATTATCTAATCTTAGACCTGATATTAATAAATTAAAGAGTTTAATTGACATTTATTTATCCAAAGGTGCGAGAGCCCCCTTTATATGTATATTACGTGATCCAGTACATGGAGAGTTTGCTCCTGGAAATTATCCAGCATTGTGGAGTTATGCTATGGGGGTCGCAGTAGTCCAGAACAAAGCCATGCAACAGTATGTGACAGGGAGAACATATCTGGATATGGAAATGTTCCTTCTTGGTCAGGCAGTAGCTAAAGACGCAGAGTCTAAAATTAGTAATGCCTTAGAGGATGAATTAGGTATAACTGAAAGTGCCAAAGACAGGCTCAAACATCATCTTGCCAATCTTTCTGGAGGTGATGGAGCTTATCATAAACCCACTGGTGGAGGGGCAATAGAAGTTATAATTGACAATGCAGATATAGATCTTAGGACAGAGGAAAGCACAGAAGAATCTTTGATCAAACTTTCCAATATTAGAGACAATAAAGGAAGAGTAACTGACGGGCAGAGGAGATGGGAAGCGACTAGGTCCATCAGTGATGACCCTAATCCAGATAACAGCACTGACGATGAAATATCTGCTGCAGAAAAGAGGATTGCAGAAAGACTGGCCAAAAAAGAGGGGAAGAATACCAGGTCGGATATACTCATTACTGATGGTGTAACCGAAGACACAGATAACGATGATGATATAATGAGAATGAATGCACTAGGAGGAATATAATAAATCCAATCGGAGGGTTCCATATATTACTTAATAAGAAAAACTTAGGGTGAAAGAATAGCTCCTAAACACTAGGATCTTCATCACTCTTAGAGATAGAATTTTAAACTGGCTACCCACAAGAGAATCCCCCAGAATTCAGAGACTAAATGGATCAGGATGCCTTCCTTTTTGAAGAACCTCTGGAGGACCAGAAGAAGGAACACTCAACAACCAGCACACTCACCAGTGCAGTCGGACTCATCGACATTATCCTTGCCAGTGAACCTACAGACATCAGAAAAGACAGAAAATACCTATGTGAGCCCATCACAGCTTGGGGAAGATCAGAAACAAGCAAGGCTTCAAAAGGTACAGTTCGTGAAGGAAACTCAAGAACAGAAAGGGAAGATCATGGACAAAGTGAGGAGAGTGGAACTTCTAGGGAGTCAAACAAGTTTGAAACAGAAGTTCCTTTTAGAGAAACTCATAGCTCAGATACATCATGGAGGGCTTGGAGAAGAAGTAGTACAGATTCTGTACTTGAGAATATGGGCGATGAATCCGACTCCTATGGCAAAGAAATTAATGGAAATGGAGGAGGAAACCAGAGACAAAGTCCTGAAGTTAAAGTTAGAGAGGTGGATCCGAGTTCTAATCCGAGGAGAAAAGACAAAATTGAGGGACTTCCAGAGGAGATACGAGGAGGTTCACCCGTACCTGATGACAGAGAAGGTAGAAGAAATAATAATGGAGGAGGCCTGGAGCTTGTCAGCACACATAATCCAAGAGTAGAAAACAATATTATAGACCCAACTCACTACCTTGAAGAAGAGGTACTTAAGAGAAACAAGCCACGAGGGATGAATGCAATGAATCAATGGTCAGGTGGATGCAAGACCGGCCAGCAAGACTGTCAACACGAATCAACAACCAATCCAACTTCTCCAAATCAAAACAGGTCACAAGGCACAAAAAAGGGAAAGGGGAAAGAATTAGCCGTGAAGCCCAAAACCAGGAAATCCAAAATGTCTTCTGAAGACACAAGAAACACTGGTAATATCTACGAAGGCCTTCAAGAATCCATAAGAGAGAAGAAAACAGACAACGAGTCATCACAACAAATAGGTAAAAAAGGCACAGAAGAGAGTACCTTATACACAGAAGAGGTAATCAAATTGTTAGTGAGTCTTGGTGTAATCCCGTCTGTAGCCGCATTCAATCAATCCCGAAACATATGCCATGTATTTGCAAAACGTGTCCTCAATTCTGTGAACTCTGCAGAAATGAATGCTAATATGTGCGGATTATTGCTATCCGTTGAGAAATCAGTATCGGACCGGATTGAAGAGAATAAGATGCTGATAAATCAGGTTTTAAGTGATTTAACTACAGGTAGAGAAGTACAGAAACGTTTCACTGAGTATCAAAAGGAGCAAAATTCATTGATTATGTCAAATCTGGCGACACTCCATATCATAACAGATAGAGGGGGGAAGAACAACAACCTAGATTCAGGGGAGAGAAAACTATCGATCAAGACAAAGGGTAAAGAGCCGATACAGAAAACACAGAGATTTGATCCATCCATGGAATTCACCGAGGAGATTAAATACAAACCTGATCTATACAGAGAAGATGCATTGAGACAAAGAATAACAAATCCTGTCCTTGATGAGAGCACAGACAGAGTCGACAACTCAAACGCCGCGAGACTAATACCTTGCAGAGAAAAATCGACATTACGTTCACTCAAATTGATTATCGAGAGTAGTAATTTAAGTAAAGCAGACAAAATTGCTTATATTAGGTCGTTATCAAAATGCAAAGATGATAAAGAGGTAGAATCAGTGATGAAACTATTTGAAGAAGATATAGAATCAAGTAATGAATAATCACTGATCAGCATATCTAGAAAACATCAAGACGAAAGTGCACCACAATAATCAGTTGCTCTTCAAATACCTAATAAGAAAAACTTAGGGTGCAAGACTCACCAGCCAAACCAAGCAGATGGCCGAGATCTACAAATTCCCCAAACTATCATACGAAGAACATGGTTATATGGAACCTCTACCACTAAAGACTGGCCCGGATAAGAAGGCAGTCCCACACATAAGGGTAATCAAGATAGGGGACCCACCGAAGCATGGGAATCGATATCTTGATGTTCTTTTACTTGGGTTTTATGAGGTACCCAAAGAGATTGAAACATACGGTAGTGTATCAGATTTGACAAGACCTACGGGATACACAATTTGCGGTTCAGGATCATTACCCATTGGAATCGCTAGGTACTTGGGTACAGATCAAGAACTACTCAAAGCATCAGTGGATCTTAAGGTAACAGTGAGAAGGACAGTAAGGTCAAGTGAGATGATTGTGTATATGGTAGATTCTATACCACCAGCAATGATGGCTTGGGCTCCTAGGTTAAAACGAGGCATGATATTCAATGCGAACAAAGTAGCCCTAGCTCCTCAATGTCTACCCATAGACAAAGATATAAGATTTAGAGTTGTCTTTGTTAATGGCACTTCTCTAGGTTCCATCACAATAGCAAAAGTCCCTAAAACATTAGCTGATCTTGCCTTACCAAACTCTATATCCGTTAATCTAATGGTTTCACTTAAGACTGGTGCGTCAACTGAGTCCAAAGGCATTATCCCTACACTAAATGAAAAGGGGGACAAGATGCTGAACTTTATGGTACACCTCGGATTAATACATAGGAAAGTCGGAAGAGTGTACTCAATGGAGTATTGCAAGGGTAAAATAGAGAAGATGCGGCTGATCTTCTCATTAGGACTGGTTGGAGGAATCAGTTTCCATGTTCAGCTCACAGGTGTGGCATCTAAATCCTTTATTGGTCAGCTTGGAGGAAAAAAGGAAATATGTTACCCCTTGATGGATGTAAATCCACATATGAATTTAGTTATCTGGGCTGCTTCCGTTGAGATAATTGGAGTAGATGCTGTTTTTCAACCCTCCATCCCAAAAGACTTCAAATACTATCCGAATGTGGTGGCAAAAAACATTGGGAGAATAAAGGCCTAGAGATTCACTGTAATAGTAGTCTCAGATATTTCAATATTAGATTAGCAAGTATCACTATATGATTAGCATCATTCATTGGGAATAAGAAAAACTTAGGGTACAAGTTATCCAAAAAAGGTCAAAAAGGCCAAACGGACCTAAACAAAACACTACAAGATGCAAGTCACCACCCTCGGACTAGCTATAACACTGAGTATAGCATCATTAGTCACCAGTCAAGTTCCTAGAGATAAACTGGCCAATCTAGGGATCATCATTAAGGACAGCAAAGCACTCAAGATTGCGGGATCTTATGAAAACAGATATATAGTCTTAAGCCTTGTACCAACAATAGATAATGTGAATGGATGTGGTTCTATCCAAATAGCAAAGTATAAAGAGATGCTTGAAAGATTGTTGATACCAATAAAAGATGCACTAGATCTACAGGAGTCTTTGATAGTGATTGACAATGAAACCACCGCCAATACTTATCATCCCCAGTATAGATTTGTCGGTGCAATTATTGGGACTATAGCACTCGGAGTAGCGACCGCGGCCCAGGTCACAGCAGGAGTGGCTCTGATGGAGGCGAGAGAGGCTAAGAGAGACATATCAATGTTAAAAGAAGCAATGGAGAAGACCCAAAACTCAATTGAAAAATTACAGAATTCTGCAGGTGAACAGATACTGGCTCTCAAAATGCTCCAGGATTATGTCAATGGAGAAATCAAACCAGCCATTGAAGAACTCGGATGTGAGACTGCTGCACTTAAATTAGGAATTGCACTTACACAACATTATACTGAACTCACAAATGCCTTCGGGTCGAATCTGGGTTCCATAGGAGAGAAGAGCTTAACATTACAGGCTCTATCATCATTATATAAGACTAATATAACTGATATATTGACAGCAACTAACCTCAGGAAAACAGATATTTATGACATTATATATGCTGAGCAAGTCAAAGGAAGAGTAATAGATGTCGATCTTAGACGATATATGGTTACGATATCTATTAAGATACCAATATTATCAGAAATACCAGGAGTATTGATATATGAAGTTTCCTCCATATCTTACAATATAGATGGAGCAGAGTGGTATGCTGCTGTACCTGACCACATACTAAGTAAATCCGCATATATAGGGGGTGCAGATGTAAGTGATTGTATAGAATCTGGACTGACATATATTTGCCCGCGGGATCCCGCTCAAATTATAGCAGATAACCAACAGAAATGTTTTTTAGGTCATCTAGATAAGTGCCCTGTTACTAAAGTCATTGATAATCTTGTATCTAAATTTGCATTCATAAATGGTGGAGTAGTTGCGAACTGTATAGCATCTACATGTACCTGTGGAGAGGAGAGAATCCAAGTCTCCCAAGATAGAGACAAAGGAGTGACCTTTTTGACTCATAACAATTGTGGATTAATAGGAGTAAACGGAGTAGAACTTCACGCTAATAAGAAAGGGAGTGATGCCACTTGGAATGTCTCACCTATAGGAGTAGGGCCAGCAGTGTCATTAAGACCAGTAGATATATCTTTACAAATAGTTGCTGCTACTAATTTTCTAAACTCATCACGAAAAGATCTTATGAAGGCAAAAGAAGTCTTAAACCAGGTAGGAAATCTTAAAGACTTAACTGTCATAACGATAATTAACATAAAAATTATAATTGTCTTACTTATATGTGTAATTGGATTAGGTATATTGTATCACCAATTGAGAAGTGCATTAGAGATGAGAGACAAGATGTCAGCATTAAACAATAGTTCTTATTCCTTGGAACCAAGGACCGTCCAGGTACAAGTAATGAAGCCTATAAGTTTCACAAGATAAACTATAAGGGTATATTTCAATCCATTCTCAATAATCAAAGTAAAGAAAACTTAGGGTGCATGATAGTGACTCACCACCAAAAGAGAGACAGATCAAAGAGCAGCACATCAAGAGATGGAAGAAACCAAAGTAAAGACATCGGAGTACTGGGCCAAAAGTCCTCAAACTCACACGGCAAGTCATCTTAGCATACAGAACAGAGAGAAGACTAAAGAGATATTAACAATTTTAATATCATTTATTACTTTCTTGTCTTTTGTGTTGATTGTAACCGTGTTGATAATCCAATCTTTACACAATGGCACAATACTAAGATGTAGAGATGTAGGGCTAGAATCTATCAATAAATCAACTCACTCTATATCTAATACAATTCTGGACGTCATCAGGCAAGAACTGATAACTCGCATCATAAACACTCAAAGTTCTGTACAAGTGGCTCTCCCAGTGTTAATAAACAAGAAAATCCAGGATCTCTCGCTAACCATTGAGAAAAGTTTGAAAGTGCACCAAAATTCTCCTACTTGTAGTGGTGTAGCTGCCCTGACACATGTAGAGGGAATAAAACCTTTGGATCCAGACGATTACTGGAGATGTCCAAGTGGAGAACCATATCTAGAGGACGAACTGACATTAAACCTTATCCCTGGACCTAGTATGCTGGTTGGAACCTCTACCATTGATGGCTGTGTAAGATTACCATCCCTTGCAATAGGCAAATCGCTATATGCTTATAGTTCTAATCTAATAACTAAGGGCTGTCAAGACATAGGAAAGTCCTATCAAGTACTACAGTTAGGTATTATAACTCTAAATTCAGATCTACACCCTGATTTGAATCCTATAATATCACATACTTATGATATAAATGATAATAGAAAGTCTTGCTCTGTTGCTGTATCAGAGACTAAGGGGTATCAATTATGTTCAATGCCACGTGTCAATGAAAAAACAGACTACACAAGTGATGGTATTGAAGATATAGTGTTTGATGTACTTGATCTCAAAGGGTCCTCTAGGAGTTTCAAATTTTCGAACAATGATATTAACTTTGATCACCCTTTCTCAGCATTATACCCTAGTGTAGGAAGTGGCATTATATGGGAAAATGAACTGTATTTTCTAGGTTATGGGGCTCTGACAACTGCACTTCAAGGGAACACAAAATGTAATTTAGTAGGATGTCCAGGAGCAACACAAGACAACTGCAACAAGTTCATCTCTAGTTCATGGTTATACAGCAAACAGATGGTTAATGTACTAATACAGGTTAAAGGGTACTTATCCAACAAGCCAAGTATTAAGGTCAGAACAATCCCAATAACAGAAAATTATGTAGGAGCAGAAGGGAGACTAGTAGGAACACGCGAAAGAATATATATATATACAAGATCAACAGGTTGGCACACCAATCTACAAATAGGGGTGCTCAATATAAATCATCCGATAACCATAACCTGGACGGATCATAGAGCATTATCGAGACCAGGAAGAAGCCCTTGTGCCTGGAATAACAGATGTCCTAGAAATTGTACCACTGGTGTGTACACAGATGCTTATCCTATATCGCCGGATGCTAATTATGTTGCTACAGTTACTCTACTATCTAACTTAACACGCACTAATCCTACTATTATGTATTCATCTTCTGATAAAGTACATAATATGTTAAGATTAAGAGATGCTGAGTTAGAAGCTGCATACACAACCACTTCATGTATTGTCCACTTTGATAGAGGTTATTGTTTTCATATTATAGAAATCAATCAAAAAGAACTTAATACACTACAGCCTATGCTCTTTAAGACTGCAATACCCAAGGCCTGCAGGATAAGCAATTTATAAGAGACCCACTGAAATAATAACCTATACTCAATTACTTAGAATGGTTATCATGCATGATCCAGAGGCAAGTGATTTATGGATATCAATCACACAGGTCATCAACTAGTGTATAATACATCAAATAAGAAAAACTTAGGTTGAATGCTAAAGCATTCATCCAGAATGGATCACTTTGGTACATCTCAAAGTCCAAGTGACATACTATACCCTGGGTGCCATCTGAACTCCCCAGTTGTGAAAGGGAAGATTGCCCAGCTACACGTCTTGATGGACATTAATCAGCCGTATGAAATGAGAGACCCCAGTATAATAGAAATCACAAAGGTTAAAATTAAATCTGGAGGGTTAAATCAAAGGTTAATCAGAATCAGATCTTTAGGAAAAGAGATGAGAAGAATTATACTTGATTTTGATAAGTATACATTCGAACCTTACCCAATATTTTCTAAGGAATTGTTTAGATTAGAGATACCGGAAATCTGTGATAAGATCCGGTCAGTCTTTGCAGTGTCTGACAAGTTAAGCAAAGATATATCCCAACCATTACAATATTTATGGAGAGATGTGCATAGGCAGTTGGGAGGGGATTGTTCCAAGGACCCTTCTAACACTGAAATTGACATACATAAAATCCCTGAAATCCATACTAAATTCACCAGGAATAACTGGTATAAACCATTCATGACATGGTTTAGTATTAAATATGATATGAGAAGATGTCAAAAGAGTAGAGAGAACATAAACTTAGACAGCCGGAGATCATATAACTATCTTAATTGTAAATACTATTCTATAATTATCCATCCTGATCTCTTAATGATATTGGACAAGGTCAAATACACAGGATACTTATTAACACCAGAATTGGTGCTAATGTACTGTGATGTGGTTGAAGGTAGATGGAATATGTCTGCTGCTGGACAATTAGATAACAAATCACACAAAATAACACTGAAAGGAGAAGAATTGTGGGACAGGATAGATGGGTTATTTAAGATAATCGGGGAAGAAACGTTTAATATTATATCACTATTGGAACCGTTATCTTTAGCATTGATACAATTGACAGATCCTGTCATGTCTTTAAAAGGTGCATTTATGAGACATGTTATCTCAGAAATGAATGAAACATTGAGTAAGTGTGAAAATCTAACTGAATCTGAAGTGGATCACATAATGGATTCAATTCTGAACATCTTTATGGATACAACAGTAGATGAAAAAGCAGAGATATTCTCTTTCTTTAGGACATTTGGTCATCCTAGCCTTGAGGCTTCCATAGCTGCTGAAAAAGTTAGGCAACATATGTATGCGCAGAAAAGTATAAAATATAAGACCCTATGTGAGTGTCACGCTGTATTTTGTACAATTATAATAAATGGATATAGAGATAGGCATGGGGGACAATGGCCCCCATGTCAGTTCCCAGATCATGTGTGTCAAGAGCTCAGGAATTCTCAAGGATCTAACTCGGCTATATCCTATGAAACAGCAGTTGATAACTTCGAGAGCTTTATAGGTTTCAAATTTGAGAAATTCATAGACCCTCAATTAGATGAAGATCTCACCATTTATATGAGAGATAAGGCATTGTCTCCGAGGAAAGATGCCTGGGATTCTGTGTATCCAGATGGTAATTTGCTGTATAAAGTGCCGTTCTCCGAAGAAACAAGGAGATTGATAGAAGTCTTCATTAATGATTCTAATTTCAATCCAGATGACATTATACAATATGTAGAGACAGGAGAATGGTTGAACGATGAGACTTTCAACATATCCTATAGCTTAAAAGAGAAGGAGATTAAACAAGAGGGTCGATTGTTTGCCAAGATGACATACAAAATGAGAGCAGTCCAGGTATTAGCAGAAACTTTGCTAGCAAAAGGGATAGGAGGTCTATTTAATGAAAATGGTATGGTTAAAGGTGAGATCGATTTACTAAAGAGTCTAACTACTTTATCTGTATCAGGAGTTCCAAGAACTAGCGAGATTTATAATGAATCAGTTAGTGAAGAAGAGGATAGGAAAAAATGGGAAAGAGAAAATTTCTCATACTACTGGGATAAAAGAAGAAATTCAAGACATGAGTTCAAAGCTACAGACTCGTCTACCAACGGCTATGAAACTCTAAGCTGTTTTCTTACTACAGACTTGAAGAAGTATTGTCTAAATTGGAGATTTGAAAGTACATCTCTATTCGGACAAAGATGTAACGAGATTTTTGGGTTCAAGAGATTCTTTAACTGGATGCATCCTGTACTGGAGGAGTGTACAATATATGTGGGTGATCCTTACTGTCCTGTATCTGATAAAATTCATAAGAATTTAGAAGATCATGAAGATTCAGGCATCTTTATACATAGACCGAGAGGTGGGATAGAAGGTTATTGTCAGAAACTTTGGACTCTCATATCTATAAGCGCAATTCATCTAGCCGCTGTCAAGGTCGGGGTTAGAGTATCAGCTATGGTGCAAGGCGACAATCAAGCAATTGCTGTGACATCCAGAGTACCAGTGACAGCCACATATAAGCTCAAAAAGGAGCAGGTATATACAGAGATCACTAAGTATTTCAAGTCTTTAAGAGATGTAATGTCGGATTTAGGACATGAACTCAAACTCAACGAGACAATTATAAGTAGCAAAATGTTTGTGTATGGTAAGCGAATATATTATGATGGCAAAATACTACCCCAATGTTTAAAAGCACTTACAAGGTGTGTTTTTTGGTCTGAGACCTTGGTAGATGAAAATAGGTCTGCGTGCTCCAATCTTGCAACTGCTATAGCTAAGGCTATAGAAAATGGCTACTCACCAATATTAGGTTACTCAATAGCTCTGTATAAAACTTGTCAGCAAGTCTGCATTTCATTAGGGATGACCATTAATCCTACAATAACGCCTAGTATAAGAGACCAATATTATTTAGGTAAGAATTGGCTTAGGTGTGCAGTTTTGACACCTGCTAATGTAGGAGGATTTAACTACATGGCAATGTCTAGATGCTTTGTTAGGAATATAGGTGACCCTGCAGTAGCTGCTCTAGCAGACCTTAAAAGGTTCATTCGAGCAGGACTTTTGGATAAACAGATTTTGTACCGTGTAATGAATCAAGAATCTGGAGAGTCTAATTTTTTAGATTGGGCATCTGATCCGTACTCATGTAATTTACCGCATTCACAAAGTATCACAACAATCATTAAAAATATTACAGCTCGTTCAGTCCTCCAAGAGTCACCAAATCCTTTACTCTCGGGCCTATTTACAGATGATAGTAAAGAAGAAGACTTGAATTTAGCGACATTCCTGATGGATAGAAAAGTTATATTGCCAAGAGTTGCACACGAGATATTAGACAATTCTTTGACAGGAATCAGAGAATCTATTGCAGGAATGCTAGACACTACAAAATCATTAGTGCGGGTTAGTATTAGAAAGGGGGGTCTATCATACAATCTTTTAAGAAAGCTAATAAATTATGATTTATTACAATATGAAACATTAACTAGAACTTTAAGAAAAGTCATCACTAATAACATTGAATATGAATATATGTGTTCTGTGGAATTAGCAATTGGATTGAGGCAAAAAATGTGGTCACATCTAACATATGGGAGACCTATTCATGGGTTAGAAACACCTGATCCTCTAGAACTCCTTAGAGGAACGTTTATCGAAGGATCTGAGGTTTGCAAAATATGCAGGTCTGAAGGTGACAATCCTATATATACTTGGTTTTATTTACCTGAGGAAATAGATCTGGATAACCTAGAACAAGGGAATCCATCTATAAGAATACCATATTTTGGGTCTACTACTGATGAAAGGTCGGAAGCACAGCTAGGTTATGTTAAAACATTGAGTAAACCTGCTAAAGCAGCGATTAGGATTGCTATGATATATACCTGGGCTTACGGTACTGATGAGATATCATGGATGGAAGCAGCTCAGATTGCACAAACTAGAGCAAATTTAAGTCTTGATAACTTAAAACTTCTGACTCCAGTATCAACATCTACAAATCTGTCCCATAGATTAAAGGACACTGCTACCCAAATGAAATTCTCAAGTGCAACTCTAGTTAGAGCTAGTAGATTTATTACTATATCAAATGATAAGATGGCTCTGAGGGAGGCAGGTGAGACAAAGGATACTAACTTGATATATCAACAAATAATGTTGACAGGACTTAGTATTTTTGAATTCAATACCAGATATATTAAGGGTAAGACTAAACAACCGATGATCCTACATTTACATTTAAACAATGGCTGCTGCATAATGGAATCACCACAAGAGACTTGTATCCCTCCTAAATCTACTCTAGACTTAGAAGTAACTAATGAAGAAAATAAATTAATATATGATAATAATCCATTGAAAAATGTTGATCTCAGCATTTTCCAAAAAATTAGAGATATCGTGCATACTGTAGATATGACTTTCTGGTCTGATCTGGAAATAATGAGAGCAGTTACTATCTGTACATCTATGACAATAGCAGACACCATGTCTCAATTGGATAGGGATAATCTCAAAGAAGTAATTGTTCTCACAAACGATGACGACATTAACAGTTTAATAACAGAGTTTATGATAATAGATATTCCACTCTTTTGCTCAACATTTGGAGGAATCTTAGTAAATCAGTTCGCATATGCATTATATGGTCTAAATATAAGAGGCAGAGAGGAGATATGGGGTTACATTACACGGACTTTGAAAGATACTTCTCATGCCGTGTTGAAGGTACTTGCTAATGCATTATCTCATCCGAAGGTATTCAAGAGATTCTGGGATTTCGGTATTTTAGAACCTGTATATGGACCAAATTTATCCAATCAAAATAAGATAATGTTAGCGTTATCTGTCTGTGAATACTCAATAGATCTATTCATGAGAGACTGGCAAAGTGGAATACCTCTAGAGACCTTTATATGTGACAATGACCCAGAAGTAGTTGAATTGAGAAAAGGTGCCTTTTTGGCAAGACATTTAGCATATTTATGCAGCTTAGGAGAGATTTCCTCATATGGCCCTCGATTAGAAACTCTAACATCATTGGAAAGGTTAGAGGTTCTTAAAAGCTACCTAGAGATATCTTGTTTAGAGGATCCAACGTTGAGATACAGTCAAGTTACAGGGCTGGTGTTAAAAGTGTTCCCGTCAACAGTGGTGTATATCAGAAAGTTAGCCGTAAAGATGTTGAGAATTAGGGGCATTGGGGTGCCAGAAGTGCTGGAAGATTGGGATCCTAGTCATGAACAAACTCTACTAGATAATATAGCTCAAGAAATCCAATATAATATTCCAATAAACCGATCCATCAAAACATCTTTCTGGGGGCTCAAAGTCAACAATTCCCAGGTCTTACGTCTAAGAGGGTACAAAGAGGTTAAGAATCGGAAATCAGGGCGATCAGGAGTAGGTCTAACACTTCCATGTGATAATAGGTACTTATCCCATCAAATAAGACTTTTCGGGATTAATAGTACTAGCTGCTTAAAGGCCTTAGAGTTAACATATTTAATAGGACCATTAATAGATAAAAGTAAAGATAGATTATTCTTAGGGGAAGGTGCAGGTGCTATGTTGTCATGTTATGATGCAACATTAGGACCCTCGATGAATTATTATAACTCAGGTGTCTCATCGTATGAGATAAACGGTCAGAGGGAATTAGGGATCTATCCATCTGAAGCTGCATTAGTGGCAAAGAAATTAAATAATGTAACTAATTTGGATCAGAGAATCAAAGTGCTATTTAACGGAAACCCTGGGTCTACATGGGTTGGTAATCAGGAATGCGAAACATTAATTTGGAGTGAATTACAGGAGAAATCAATCGGCTTGATACACTGTGATTTAGAAGGTGGAGAGCTCAAAGATACATCGACAGTACTGCATGAACATTATAGCATAATTAGAATAGCATATTTGGTAGGAGATAACGATGTTTTATTAGTGACTAAAATTGCACCTAAATTGGGTACAGATTGGACTCAGCAACTATGCTTGTATCTAAGATATTGGAATGAGGTCAATTTAGTTATTCTTAAGACATCTAATCCTTCTTCTACTGAAATGTATTTGTTATCAAGGAATCCAAGTAGAGATGTGATTGAAGATAGTCTGACAGTAATCTCAGATCTGAAGCCATTGTCTAAAAAGGATAGTATACAATTAGAAAAGTGGATATTGATTGAGAAAGACAAGGTTAAGGAATGGCTAATGAAAGAATTAAGAGAGGGAGAATTGACATCAGGCTCACTCAGGCCTTATCACCAAGCACTTCAGATTTTTGGATTCGAGGCCAACTTGCACAAATTGTGTAGGGACTTTTTATCAACTATGAATATTTCAGATATTCAGATGTGTATAAATTCATTCTACAGAGTTTTAAAAGATACAATATTTGAGTGGAGTCGGATAGCAAATGATCATAAGACATGTAAACTCACAGGGAAATATGAGTTATACCCTATAAGAGACAGTGGGAAACTGAAAGTAATATCAAGAAGGCTTATAATATCCTGGATTGCTTTATCCATGTCTACTAGATTGTTGACAGGCGCTTTTCCCGATGTCAAATTTGAGTCCAGATTAAGTATAGGTCTAGTCTCCCTATCTACTAATGAGATCAAATCACTTAAACTTATATCTAAGGCTACGGTGGATAGGTTCCAAGAGGTGATTCATAGCGTGTCTTACAGATTCTTGACCAAAGAAATCAAAGTACTCATGAAGATACTTGGAGCTGTTAAATTATTTGGTGCGAGACAGACTTATAATCATTCAGCTTTAACACCAGAAATCCTATCTGATATAGAAGGATACTTAGATGATTAG
>PRV1_CN-HK_2009_JX857410 extraction
ATGGCAGGGTTGTTAAGTGTCTTTGACACATTTAGTTCAAAAAGGAGTGAAAGTATAAATAGAGGAGGTGGTGGTGCAGTTATACCTGGACAAAAGAACACCGTCTCAGTATTTGTCCTGGGGTCAAGCATTGTGGACGATAGCGATAAGTTAGCCATAGCACTCATGTTTTTAACACATGCTCTTGACACTGACAAGCAACACTCACAAAGAAGCGGTTTCTTGGTCTCATTAATGGCAATGGCATATAGTAGTCCTGAGTTATATCTAACAACCAATGGAGTTAATGCAGATGTTAAGTATGTTATCTACACAATCGAGCATGACCCCCAGAGGACAACCCATAATGGGTTTATTGTTAAGACAAGAGATATGGACTATGAAAAGACCACAGAATGGTTATTCAGCCGTATAACTAATAAACACCCATTACTTCAGGGACAAAAAGACACTCATGATCCGGAATCATTACTCCAGACTTATGGATACCCTTCGTGTTTAGGAGCATTGATAGTCCAGGTTTGGATTGTCTTGGTCAAAGCGATTACAAGTAGTGCTGGACTAAAGAAAGGATTTTTTAATAGGCTTGAGGCTTTTAGGCAAGACGGAACAGTCAGAAGCTCACTAGTCTTCAGTGGGGAAACAGTTGAAGGAATTGGATCAGTGATGAGGTCTCAGCAGAGCCTGGTATCTTTAATGGTAGAAACTTTAGTTACTATGAATACAGCTAGATCTGATTTAACTACTCTAGAGAAGAATATTCAGATTGTTGGGAATTATATCAGGGATGCAGGTCTTGCTTCATTCATGAACACGATTAAATATGGTGTGGAAACCAAGATGGCAGCACTCACATTATCTAATCTTAGACCTGATATCAATAAATTAAAGAGTTTAATTGACATCTATTTATCCAAAGGTGCGAGAGCCCCTTTTATATGTATATTACGTGATCCAGTACATGGAGAATTTGCTCCTGGAAATTATCCAGCATTGTGGAGTTATGCTATGGGGGTCGCAGTAGTCCAGAACAAAGCCATGCAACAGTATGTGACAGGGAGAACATATCTGGATATGGAAATGTTCCTTCTTGGTCAGGCAGTAGCTAAAGACGCAGAGTCTAAAATTAGTAATGCCTTAGAAGGTGAATTAGGTATAACTGAAAGTGCCAAAGACAGGCTCAAACATCATCTTGCTAATCTTTCTGGAGGTGATGGAGCTTATCATAAACCCACTGGTGGAGGGGCAATAGAGGTTGTAATTGACAATGCAGATATAGATCTCAGGACAGAGGAAAACACAGAAGAATCTTTGATCAGATTTTCTAATATTAGAGATAATAAAGGGAGAGGCACTGACGGGCAGAGGAGATGGGAAGCGACCAGATCCACCAGTGATGACCTTAACCCAGACAACAGCACCGATGATGAAATATCTGCTGCAGAGAGGAGGATTGCAGAAAGACTGGCCAAAAAAGAGGAAAAGAATACCAGGTTGGATATACTCATTACTGATGGTGTAACCGAAGACACAGATAACGATGATGATATAATGAGAATGAATGCACTAGGAGGAATATAATAAATCTAAGCGGGAGGTTTTTTATATTACTCAGTAAGAAAAACTTAGGGTGAAAGAACGGCTCCTAGACACTAGGATCTTCATCACTCTTAAAGATAAGATTTTAAACTGGCTACCCACAAGAGAATCTCCCAAAATTCAGAGACTAAATGGATCAGGATGCCTTCTTTTTTGAAGAATCTATGGAGGACCAGAAGAAGGAACACCCAACAACCAGCACACTCACTAGTGCAGTCGGACTCATCGACATTATCCTTGCCAGTGAGCCTACAGACATCAGAAAAGATAGGAAATACCTATGTGAGCCAATCACAGCTTGGGAAAGATCAGAAACAAGCAAGGGTTCAAAAGGTACAGTTCGCGAAGAAAACTCAAGAACAGAAGGGGAAGATCATGGACAAAGTGAAAAGAGTGGAACTCCTAGGGAGTCAAACAAGTTTGAAACAGAAGTTCCTTTTAGAGAAACTCATAGCTCAGGTACATCATGGAGGGCTTGGAGAAGAAGTAGTACAGACTCTGTATTTGAGAATATGGGCGATGGATCCGACTCCTATGGCAAAGAAATTACTGGAAATGGAGGAGGAAACCAGAGACAAAGTCCTGAAGTTAAAGTTAGAGAGGTGGATCCGAGTTCTGATACGAGGAGAAAAGACAAAACTGAGGGACTTCCAGAAGAGATACGAGGAGGTTCACCCATACTTAATGACAGAGAAGGTAGAAGAAATAATAATGGAGGAGGCCTGGAGCTTATCAGCACACATAATCCAAGAATAGAAAACAATATTATAGATCCAACTCACTACCTTGAAGAAGAGGTACTTAAGAGAAACAAGCCACGAGAGATGAATGTCATGAGTCAATGGTCAGGTGGATGCAAGACTGGTCAGCAAGACGGTCAACATGAACTGACAACCAATCCAATATCTTCAAATCAAAATAGGTCACAAGGCACAAAAAAGGGAAAGGGGAAAGAATTAGCTGTGAAGCCCAGAACCAGGAAATCCAAAATGTCTTCTGAAGACACAAGAAACACTGGTAATATCTACGAAGGCCTTCAAGAATCCATAAGAGAGAAGAATACAGACAACGAGTCATCACAACAAATAGGTAAAAAAGGCACAGAAGAGAGTACCTTATATACAGAAGAGGTAATCAAATTGTTAGTGAGTCTTGGTGTAATCCCATCTGTACCCGCATTCAATCAATCCCGAAACATATGCCATGTATTTGCAAAACGTGTCCTCAATTCTGTGAACTCTGCAGAAATGACTGCTAATATGTGCGGATTATTGCTATCTGTTGAGAAATCAGTATCAGACCGGATTGAAGAGAATAAGATGCTGATAAATCAGGTTTTAAGTGATTTAACTACAGGTAGAGAAGTACAGAAACGTTTCACTGAATATCAAAAGGAGCAAAATTCATTGATTATGTCAAACCTGGCGACACTCCATATCATAACAGATAGAGGGGGAAAGAACAACAACCTAGATTCAGGGGAGAGGAAACCATCGATCAGGACTAAAGGCAAAGAGCCAATACAGAAAACACAAAGATTTGATCCATCTATGGAATTCACAGAGGAGATTAAATACAAACCCGATCTATACAGGGAAGACACATTAAGACAAAGAATAACAAATCCTGTCCTTGATGAGAGCACAGACAGAATCGACAACTCGAACGCCGCGAGGCTAATACCTTGCAGAGAAAAATCGACATTGCGTTCACTCAAATTGATTATTGAGAGTAGTAATTTAAGTAAAGCAGACAAAATTGCTTATATTAGGTCGTTATCAAAATGCAAAGATGATAAAGAGGTAGAATCAGTGATGAAACTATTCGAAGAAGATATAGAATCAAGTAATGAATAATCACTGACCAGCATATCCAGAAAACATTAAGACGAAAGTGCACCACAATAATCAGTAGCTCTCCAAATACCTAATAAGAAAAACTTAGGGTGCAAGACTCACCAGCCAAACCAAGCAAATGGCCGAGATCTACAAGTTCCCCAAACTATCATACGAAGAACATGGCTATATGGAACCTCTACCACTAAAGACTGGCCCAGACAAGAAGGCAGTCCCACACATCAGGGTAATCAAGATAGGGGACCCACCGAAGCATGGAAATCGATATCTTGATGTTCTTTTACTTGGGTTCTATGAGGTACCCAAAGAGATTGGAACATACGGTAGTGTATCAGATTTGACAAGACCTACAGGATACACAATCTGCGGTTCAGGATCATTACCTATTGGAATCGCTAGGTACTCAGGTACAGATCAAGAACTACTCAAAGCATCAGTAGACCTAAAGGTAACAGTGAGAAGGACAGTAAGGTCAAGTGAGATGATTGTGTATATGGTAGATTCCATACCACCAGCAATGATGGCTTGGGCCCCTAGGTTGAAACGAGGTATGATATTCAATGCTAACAAAGTAGCCCTAGCTCCTCAATGTCTACCTATAGACAAAGATATAAGATTCAGAGTTGTCTTTGTTAATGGCACTTCTCTAGGTTCCATCACAATAGCAAAAGTTCCTAAGACATTAGCTGATCTTGCCTTACCAAACTCTATATCCGTTAATCTAATGGTTTCACTTAAGACTGGTGCGTCAACTGAATCTAAAGGCATTATCCCTACACTAAATGAAAAGGGGGACAAGATGCTGAACTTTATGGTACACCTCGGATTAATACATAGGAAGGTCGGAAGGGTGTACTCAATGGAGTATTGCAAGGGTAAAATAGAGAAGATGCGGCTGATCTTCTCATTAGGACTGGTTGGAGGAATCAGCTTCCATGTTCAGCTCACAGGTGTGGCATCTAAATCTTTTATTGGTCAGCTTGGAGGGAAAAAGGAAATATGTTACCCTCTGATGGATGTAAATCCACATATGAATTTAGTTATCTGGGCTGCTTCCGTTGAAATAATTGGAGTAGATGCCGTTTTTCAACCTTCCATTCCAAAAGATTTCAAGTACTATCCGAATGTGGTGGCAAAAAACATTGGGAGAATAAAGGCCTAGAGATCCACTGCAATGGTAACCTCAGACATCTAAATATTAGATTAGCAAGTATCATTATATGATTAGCATCATTCATTAGGAGTACAAAAAACTTAGGGTACAAGTTATCCAAAAAAAGCCAAACAGGCCAAACGGACCAAAACAAAACACCACAAGATGCAGGTCACCACCCTCAGACTAGCTATAACACTAAGTATAGCGTCATCAGTCACCAGTCAAGTTCCTAGGGATAAACTAGCCAATCTAGGGATCATCATCAAGGACAGCAAGGCACTCAAGATTGCAGGATCTTATGAAAACCGATATATAGTCTTAAGCCTTGTACCAACAATAGATAACGTGAGTGGGTGTGGTTCTATTCAAATAGCAAAGTATAAAGAGATGCTTGAAAGATTGTTGATACCAATAAAAGATGCACTAGATCTACAGGAGTCTCTGATAATGATTGATAATGAAACCACCGATAATATTCATCGTCCTCAGTATAGATTTGTTGGTGCAATTATCGGGACTATAGCACTCGGAGTAGCGACCGCGGCCCAGGTCACAGCAGGAGTGGCCTTGATGGAGGCGAGAGAGGCTAAGAAAGACATATCAATGTTAAAAGAAGCAATGGAAAAGACCCAAAACTCAATTGAAAAATTACAGAATTCCGCAGGTGAACAGATATTGGCTCTCAAAATGCTCCAGGATTATGTCAATGGAGAAATCAAACCAGCCATTGAAGAACTCGGATGTGAGACTGCTGCACTTAAATTAGGAATTGCACTTACACAACATTATACAGAGCTCACAAACGCCTTCGGGTCAAATCTGGGTTCCATAGGAGAGAAAAGCTTAACATTACAGGCTCTATCATCATTATACAAAACTAACATAACTGATATATTGACAGCAACTAATCTCGGGAAAACAGATATTTATGACATTATATATGCTGAGCAAGTCAAAGGAAGAGTAATAGATGTTGATCTTAGACGATATATGGTTACGATATCTATTAAAATACCAATATTATCAGAAATACCAGGAGTATTGATCTATGAAGTCTCCTCCATTTCTTACAATATAGATGGAGTAGAATGGTATGCTGCTGTACCTGACCACATACTAAGTAAATCCTCATATATAGGAGGTGCAGATGTAAGTGATTGTATAGAATCTGGATTGACATATATTTGCCCGCGGGATCCTACTCAAATTATAGCAGATAACCAACAGAAATGTTTTTTAGGTCATCTAGATAAGTGTCCTGTTACTAAAGTCATTGATAATCTTGTGCCTAAATTTGCATTCATAAACGGTGGAGTAGTTGCGAACTGTATAGCATCTACATGTACCTGTGGAGAAGAGAGAATCCAAGTCTCCCAAGATAGAAACAAAGGAGTGACCTTTTTGACTCATAACAATTGTGGATTAATAGGAGTAAACGGAGTAGAACTTTACGCTAATAAGAAAGGGAGCGATGCCACTTGGAATGTCTCACCTATAGGAGTAGGGCCTGCAGTGTCATTAAGACCAGTAGATATATCTTTACAAATAGTTGCTGCTACTAATTTTCTAAACTCATCACGAAAAGATCTTATGAAGGCAAAAGAAGTCTTAAACCAGGTAGGAAATCTTAAAGACTTAACTGTCATAACGATAATTAACATAGTAATTATAATTGTCTTACTTATATGTGTAATTGGATTAGGTATATTGTATCACCAATTGAGAAGTGCATTAGAGATGAGAGACAAGATGTCAGCATTAAACAATAGTTCTTATTCCTTGGAACCAAAGACCGCCTAGGTACAGGTAATGAAGCCTATAAGTTTCAAAAGATAAACTATAAGGATATATTTCAACCAACTCTCAATAATCAAAATAAAGAAAACTTAGGGTGCATGATAGTAACTCACCACCAAAAGAGAGACAGATCAAAGGTCAACGCATCAAGAGATGGAAGAGACCAAAGTAAAGACATCAGAGTACTGGGCCAAAAGTCCTCAAACTCACACGGCAAGTCATCTTAGCATACAGAACAGAGAGAGGACTAAAGAGATATTAACAATTTTGATATCATTTATTACTTTCTTATCTCTTGTATTGGTTGTAACCGTGTTAATAATGCAATCTCTACATAATAGCACAATACTAAGATGCAAAGATGTAGACCTAGAATCTATCAATAAATCCACTCACTCTATATCCAATACAATTCTGGACGTCATCAAGCAAGAACTGATAACTCGCATCATAAACACTCAAAGTTCTGTACAGGTGGCTCTCCCAGTCTTAATAAACAAGAAAATCCAGGATCTCTCGCTAACCATTGAGAAAAGTTTAAAAGTGCATCAAAATTCCCCTACTTGTAGTGGTGTAGCTGCCCTGACACATGTAGAGGGAATAAAACCTTTGGATCCAGACGATTATTGGAGATGTCCAAGTGGAGAACCATATCTAGAGGACGAACTGACACTAAATCTTATCCCTGGACCTAGTATGCTGGTCGGAACCTCTACCATTGATGGCTGTGTAAGACTACCATCTCTTGCAATAGGCAAATCGCTATATGCCTATAGTTCTAACCTAATAACTAAGGGCTGTCAAGACATAGGAAAGTCCTATCAAGTACTACAGTTAGGTATTATAACTCTAAATTCAGATCTACACCCTGATTTGAATCCTATAATATCACATACTTATGATATAAATGATAATAGAAAGTCTTGTTCTGTTGCTGTATCAGAGACTAAGGGGTATCAATTATGTTCAATGCCACGTGTCAATGAAAAAACAGATTACACAAGTGATGGTATTGAAGATATAGTGTTTGATGTACTTGATCTCAAGGGGTTCTCTAGAAGTTTCAAATTTTCGAACAATGATATTAACTTTGATCACCCTTTCTCAGCGTTATACCCTAGTGTAGGAGGTGGCATTATATGGGAAAATGAACTGTATTTTCTAGGTTATGGGGCTCTGACAACTGCACTTCAAGGTAACACAAAATGTAATTTAGTGGGATGTCCAGGAGCAACACAAGACAACTGCAACAAGTTCATCTCCAGTTCATGGTTATACAGTAAACAAATGGTTAATGTACTAATACAGATTAAAGGGTACTTATCCAACAAGCCAAGTATTAGGGTCAGAACAATCCCAATAACAGAAAATTATGTAGGAGCAGAAGGGAGACTAGTAAGAACACGTGAAAGAATATATATATATACAAGATCAACGGGTTGGCACACCAACCTACAAATAGGGGTGCTCAATATAAATCATCCAATAACCATAACCTGGACGGATCATAGAGCATTATCGAGACCAGGAAGAAGTCCTTGTGCCTGGAATAACAGATGTCCTAGAAATTGTACCACTGGTGTGTACACAGATGCTTATCCTATATCGCCTGATGCTAATTATGTTGCCACAGTTACTCTACTGTCTAACTCGACACGCACTAATCCTACTATTATGTATTCATCTTCTGATAAAGTATATAATATGTTAAGATTAAGAAATACTGAGTTAGAAGCTGCATACACAACCACATCATGTATTGTCCACTTTGACAGAGGTTATTGTTTTCATATTATAGAAATCAATCAAAAAGAACTTAATACACTACAGCCTATGCTCTTTAAGACTGCAATACCCAAGGCCTGTAGGATAAGCAATTTATAAGAGAACCACTGAAATAATAACCTATACTCAATTACTTAAGATAGTTATCATGCATGAACTAGAAGCAAATGATTTATGGATATCAATCATACAGGTTATTAACTAGTGTATAATACATCCAATAAGAAAAACTTAGGTTGAATGCCAAAGCATTCATCCAGAATGGATCACTTTAGTACATCCCAAAGTCCAAGTGATATACTATACCCTGAATGCCATTTGAACTCCCCAGTAGTGAAAGGAAAGATTGCTCAGCTACACGTCTTGATGGACATTAATCAACCGTATGAAATGAAGGACCCCAGTATAATAGAAATCACAAAAGTTAAAATTAAATCTGGAGGGTTAAATCAAAGGTCAATCAGAATCAGATCTTTAGGGAAAGAGATGAGAAGAATTATACTTGATTTTGATAAGTATACATTCGAACCTTACCCAATATTTTCTAAGGAATTGTTTAGATTAGATATACCAGAAATTTGTGATAAGATTCGATCAGTCTTTGCAGTGTCTGACAAGTTAAGCAAAGATATATCCCAACCATTACAATGTTTATGGAGAGATGTGCATAGGCAGTTAGGAGGGGATTGTTCCAAGGATCCTTCTAACACTGAGATTGACATACATAAAATCCCTGAAATCCATACTAAATTCACCAGAAATAACTGGTATAAACCATTCATGACATGGTTTAGTATTAAATATGATATGAGAAGATGTCAAAAGAGTAGAGAGAACATAAACCTGGACAGTCGGAAATCATATAACTATCTTAACTGTAAATACTATTCTATAATTATCCATCCTGATCTCTTAATGATATTGGACAAGGTCAAATACACGGGATACTTACTAACACCAGAATTGGTGCTAATGTACTGTGATGTGGTTGAAGGTAGATGGAATATGTCTGCTGCTGGACAATTAGATAACAAATCACACAAAATAACACTGAAGGGAGAAGAATTGTGGGACAGGATAGATGAGTTATTTAAGATAATCGGAGAAGAGACATTTAATATTATATCACTATTGGAACCGTTATCTTTAGCATTGATACAATTAACAGATCCCGTCATGTCTTTAAAAGGTGCATTTATGAGACATGTTATCTCAGAAATGAATGAAACATTGAGTAAATGTGAAAACCTAACTGAGTCTGAAGTGGATCACATAATGGATTCAATTCTGAACATCTTTATGGATACAACAGTAGATGAAAAAGCAGAGATATTCTCCTTCTTTAGGACATTTGGTCATCCTAGCCTTGAGGCTTCCATAGCTGCTGAAAAAGTTAGGCAACATATGTATGCGCAGAAAAGTATAAAATATAAGACCTTATGTGAGTGTCACGCTGTATTTTGTACAATTATAATAAATGGATATAGAGATAGGCATGGGGGACAATGGCCTCCATGTCAGTTCCCAGATCATGTGTGTCAAGAGCTAAGGAATTCTCAAGGATCTAATTCAGCTATATCTTATGAAACAGCAGTTGATAACTTTGAGAGCTTTATAGGTTTCAAATTCGAGAAATTCATAGACCCTCAATTAGATGAAGATCTCACCATTTATATGAGAGATAAAGCATTGTCTCCGAGGAGAGAAGCCTGGGATTCTGTGTATCCAGATGGTAATTTGCTGTATAAAGTGCCATTCTCCGAGGAAACAAGGAGATTGATAGAAGTCTTTATTAGTGATTCTAGTTTCAATCCAGATGACATTATACAATATGTAGAGACAGGAGAATGGTTGAACGACGAGACTTTCAACATATCCTATAGCTTAAAGGAGAAGGAGATTAAACAAGAGGGTCGATTGTTTGCCAAGATGACATACAAAATGAGAGCAGTCCAAGTATTAGCAGAAACTTTGCTAGCAAAAGGGATAGGAGCTCTATTTAATGAAAATGGTATGGTTAAAGGTGAAATCGATTTACTAAAGAGTCTAACTACCTTATCTGTATCAGGAGTTCCAAGAACTAGCGAGATTTATAATGAATCAGTTAGTGAAGAAGAGGATAGGAAAAAATGGGAAAGGGAAAATTCCTCATATTACTGGGATAAAAGAAGAAATTCAAGGCATGAGTTCAAAGCTACAGATTCTTCTACCAACGGCTATGAGACTCTAAGCTGTTTTCTTACTACGGACTTGAAGAAGTATTGTCTAAATTGGAGATTTGAGAGTACGTCTCTATTCGGACAAAGATGTAACGAGATTTTTGGGTTCAAGAGATTCTTCAACTGGATGCATCCTGTACTGGAGGAGTGTACAATATATGTGGGTGATCCTTACTGTCCTGTACCTGATAAAATTCATAAGAATTTAGAAGATCATGAAGATTCAGGCGTCTTTATACATAGACCGAGAGGTGGGATAGAGGGTTATTGTCAGAAACTTTGGACTCTCATATCCATAAGCGCAATTCATCTAGCTGCTGTCAAGGTCGGGGTTAGAGTATCAGCTATGGTGCAAGGTGATAACCAAGCAATTGCCGTGACATCCAGAGTACCAGTGACGGCCACATATAAGATCAAAAAGGAGCAGGTATATACGGAGATCACTAAGTATTTCAAATCTTTAAGAGATGTGATGTCAGACTTAGGACATGAACTCAAACTCAACGAAACAATTATAAGTAGCAAAATGTTTGTGTATAGTAAGCGAATATATTATGACGGCAAAATACTACCCCAATGTTTAAAAGCACTTACAAGGTGTGTTTTTTGGTCTGAGACCTTGGTAGATGAAAACAGGTCTGCGTGCTCCAATCTTGCAACTGCTGTAGCCAAGGCTATAGAAAATGGCTACTCACCAATATTAGGTTACTCAATAGCTTTATATAAAACTTGTCAGCAAGTCTGTATTTCATTAGGGATGACCATTAATCCTACAATAACGCCTAGTATAAGAGACCAATATTATTTAGGTAAGAATTGGCTTAGGTGTGCAGTTTTGACACCTGCTAATGTAGGAGGATTTAACTACATGGCAATGTCTAGATGCTTTGTTAGGAATATAGGTGACCCTGCGGTAGCTGCTCTAGCAGACCTCAAAAGGTTCATTCGAGCAGGACTTTTGGACAAACAGATTTTGTACCGTGTAATGAATCAAGAATCTGGAGAGTCAAATTTTTTAGATTGGGCATCTGATCCGTACTCATGTAATTTACCGCATTCGCAAAGTATTACAACAATCATTAAAAATATTACAGCTCGTTCAGTCCTCCAAGAGTCACCAAATCCTTTACTTTCAGGCCTATTTACAGATGACAGTAAAGAAGAAGACTTGAATTTAGCGACATTCCTGATGGATAGAAAAGTTATATTGCCAAGAGTTGCACACGAGATACTAGACAATTCTTTGACGGGAATCAGAGAATCTATTGCAGGAATGCTGGACACTACAAAATCATTAGTGCGGGTTAGTATTAGAAAGGGGGGTCTATCATACAATCTTTTAAGAAAGCTGATAAATTATGATTTATTACAATATGAAACATTAACCAGAACTTTAAGAAAAGTCGTTACTAATAACATTGAATATGAATATATGTGCTCTGTGGAATTGGCAATCGGATTGAGACAAAAGATGTGGTCACATCTAACATATGGGAGACCTATTCATGGGTTAGAAACACCTGATCCTCTAGAACTCCTTAGAGGAACGTTTATCGAAGGATCTGAGGTTTGCAAAATATGCAGGTCTGAAGGTGACAATCCTATATATACTTGGTTTTATTTACCTGAGGAAATAGATCTGGATAACCTAGAACAAGGGAATCCATCTATAAGAATACCATATTTCGGGTCTACTACTGATGAAAGGTCAGAAGCACAGCTAGGTTATGTTAAAACACTGAGTAAACCTGCTAAAGCAGCAATCAGAATTGCTATGATATATACTTGGGCTTATGGTACTGATGAGATATCATGGATGGAAGCAGCTCAGATTGCACAAACTAGAGCAAATTTGAGTCTTGATAACTTAAAACTTCTGACTCCAGTATCAACATCTACAAATCTGTCTCATAGACTAAAAGACACTGCTACCCAGATGAAATTCTCAAGTGCAACTCTAGTGAGAGCTAGTAGATTTATCACTATATCAAATGATAAGATGGCTCTGAGGGAGGCAGGTGAGACAAAGGATACTAACTTAATATATCAACAAATAATGTTGACAGGACTTAGTATTTTTGAATTCAATACCAGATATATTAAGGGTAAGACTAAACAACCGATGATCCTACATTTACATTTAAACAATGGCTGCTGCATAATGGAATCACCACAAGAAACTTGTATTCCTCCTAAATCTACTCTAGACTTAGAAGTAACTAATGAAGAAAATAAATTAATATATGATAATAATCCATTAAAAAATGTTGATCTCAGTATTTTCCAAAGAATTAGAGATATCGTGCATACTGTAGATATGACTTTCTGGTCTGATCTGGAAATAATGAGAGCAGTTACTATCTGTACATCTATGACAATAGCAGACACCATGTCTCAATTGGATAGGGATAATCTTAAAGAAGTAATTGTTCTCACAAACGATGACGACATTAACAGCTTAATAACAGAGTTTATGATAATAGATATTCCACTCTTTTGCTCAACATTTGGAGGAATCTTAGTAAATCAATTTGCATATGCATTATACGGTCTAAATATAAGAGGCAGAGAGGAGATATGGAGTTACATTACACGGACTTTGAAAGATACTTCTCATGCCGTGTTGAAAGTACTTGCTAATGCATTATCGCATCCGAAGGTATTCAAGAGATTCTGGGATTTCGGTATTTTAGAACCTGTATATGGACCAAATTTATCCAATCAAAATAAGATAATGTTAGCGTTATCTGTTTGTGAATACTCAATAGATCTATTCATGAGGGACTGGCAAAGCGGAATGCCTCTAGAGACCTTTATATGTGACAATGACCCAGAAGTAGTTGAATTGAGAAAAGGTGCATTTTTGGCAAGACATTTAGCGTATTTATGCAGCTTAGGAGAGATTTCCTCATATGGCCCTCGATTAGAAACTCTAACATCATTGGAAAGGTTAGAAGTTCTTAAAAGCTACCTAGAGATATCTTGTTTAGAGGATCCAACGTTGAGATACAGTCAAGTTACAGGGCTGGTGTTAAAAGTATTCCCGTCAACAGTGGTATATATCAGAAAGTTAGCCGTAAAGATGTTGAGAATTAGGGGCATAGGAGTGCCAGAGGTGCTGGAAGATTGGGATCCTAGTCATGAACAAGCTCTACTAGATAATATAGCTCAAGAGATCCAACATAATATTCCAATAAACCGATCTATCAAAACATCTTTCTGGGGGCTTAAAGTCAATAATTCCCAGGTCTTACGTCTGAGAGGGTACAAAGAGGTTAAGAACCGGAAATCAGGACGATCAGGAGTAGGTCTAACGCTTCCATGTGATAATAGGTACCTATCCCATCAAATAAGACTTTTCGGGATTAATAGTACTAGCTGCTTGAAGGCCTTAGAGTTAACATATTTAATAGGACCATTAATAGATAAAAGTAAAGATAGATTATTTTTAGGAGAAGGTGCAGGTGCTATGTTGTCATGTTATGATGCAACATTAGGACCTTCGATGAATTATTATAACTCAGGTGTCTCATCATATGAGATAAACGGTCAGAGAGAATTAGGGATCTATCCATCTGAAGCTGCATTAGTGGCAAAGAAATTGAATAATGTAACTAATTTGGGTCAGAGAATTAAAGTGCTATTTAACGGGAATCCTGGGTCTACATGGGTTGGCAATCAAGAATGCGAAACATTAATTTGGAGTGAATTACAGGAGAAATCAATCGGCTTGATACATTGTGATTTAGAAGGTGGAGAGCTCAAAGATACATCGACAGTACTGCATGAACATTATAGCATAATTAGGATAGCATATTTGGTAGGGGATAACGATGTTTTATTAGTGACTAAAATTGCACCTAAATTGGGTACAGATTGGACTCAACAACTATGCTTGTATCTAAGATATTGGAATGAGGTCAATTTAGTTGTTCTTAAGACATCTAATCCTTCCTCTACTGAAATGTATTTGTTATCAAGGAATCCAAGTAGAGATGTGATTGAAGATAGTCTAACAGTAATCTCAGATCTGAAACCATTGTCTAAAAAAGATAGTATACAATTAGAAAAGTGGATATTGATTGAGAAAGACAAGGTTAAGGAATGGCTAATGAAAGAATTAAAAGAGGGAGAACTGACATCAGGTTCACTCAGACCTTATCACCAAGCACTTCAGATTTTTGGATTCGAGGCCAACTTGCACAAATTGTGTAGAGACTTTTTATCAACTATGAATATTTCAGATATCCAGATGTGTATAAATTCATTCTACAGAGTTTTAAAAGATACAATATTTGAGTGGAGTCGGATAGCAAATGATCATAAGACATGTAAACTCACAGGGAAATATGAGTTATACCCTATAAGAGACAGTGGGAAATTGAAAGTAATATCAAGAAGGCTTATAATATCCTGGATTGCTTTATCCATGTCTACTAGACTGTTGACAGGCGCTTTTCCTGATGTCAAATTTGAGTCCAGATTAAATATAGGTCTAGTCTCCTTATCTACTAATGAGATCAAATCACTTAAACTTATATCCAAGGCTACGGTGGATAGGTTCCAAGAGGTGATTCATAGTGTGTCCTACAGATTCTTGACTAAAGAAATCAAAGTACTCATGAAGATACTTGGAGCTGTTAAATTATTTGGTGCGAGACAGACTTATAATCATTCAGCTTTAAAACCAGAACTCCTATCTGATATAGATGGATATTTAGATGATTAG
>PRV1_CN_2020_PP766832 extraction
ATGGCAGGATTGTTAAGTGTCTTTGACACATTTAGTTCAAAGAGGAGTGAGAGTATAAATAGAGGAGGTGGTGGTGCAGTTATACCTGGACAAAAGAACACCGTCTCAGTATTTGTCCTGGGGTCAAGCATTGTGGACGATAGTGATAAGTTAGCCATAGCACTCATGTTTTTAACACATGCTCTTGACACTGACAAGCAACACTCACAAAGAAGCGGTTTCTTGGTATCATTAATGGCAATGGCATATAGCAGTCCTGAATTATATCTAACAACCAATGGAGTTAATGCAGATGTTAAGTATGTTATCTACACAATCGAGCATGATCCCCAGAGGACAACCCATAATGGGTTCATTGTTAGGACAAGAGATATGGACTATGAAAAGACCACAGAATGGTTATTCAGCCGTATAACTAATAAATACCCATTACTTCAAGGACAAAAAGACACTCATGATCCGGAATCATTACTCCAGACTTATGGATACCCTTCGTGTTTAGGAGCATTGATAATCCAGGTTTGGATTGTTTTGGTCAAAGCGATTACAAGTAGTGCTGGACTGAAGAAAGGATTCTTTAATAGGCTTGAAGCCTTTAGACAAGACGGAACAGTCAGAAGTTCACTAGTCTTCAGTGGAGAAACAGTAGAAGGGATTGGGTCAGTGATGAGGTCTCAGCAGAGCCTGGTATCTTTAATGGTAGAAACTTTAGTTACTATGAATACAGCCAGATCTGATTTAACTACTCTAGAGAAGAATATTCAGATTGTTGGGAATTATATCAGGGATGCAGGTCTTGCTTCATTCATGAACACGATTAGATATGGTGTGGAGACTAAGATGGCAGCACTTACATTATCTAATCTTAGACCGGATATTAATAAATTAAAGAGTTTAATTGACATCTATTTGTCCAAAGGTGCAAGAGCCCCCTTTATATGTATATTACGTGATCCAGTACATGGAGAATTTGCTCCTGGGAATTATCCAGCATTGTGGAGTTATGCTATGGGGGTCGCAGTAGTCCAGAACAAAGCCATGCAACAGTATGTGACAGGGAGAACATATCTGGATATGGAAATGTTCCTTCTTGGTCAGGCAGTAGCCAAAGATGCAGAGTCTAAAATTAGTAATGCCTTAGAAGATGAATTAGGTATAACTGAGAGTGCCAAAGACAGGCTCAAACATCATCTTGCTAATCTTTCTGGAGGTGATGGAGCTTATCATAAACCCACTGGTGGAGGAGCAATAGAAGTTATAATTGACAATGCGGACATAGATCTCAAGACAGAGGAAAACACAGAAGAATCTTTGATCAGATTCTCCAATATTAGAGATAATAAAGGGAGAGTCGCTGACGGGCAGAGGAGATGGGAAGCGACCAAGTCCACCAGTGATGACCTTAACCCAGATAACAGCACCGATGATGAAATATCTGCTGCAGAGAAGAGGATTGCAGAAAGACTGGCCAAAAAAGAGGGGAAAAATACCAAGTCGGATATACTCATTACTGATGGTGTAACCGAAGACACAGATAACGATGATGATATAATGAGAATGAATGCACTAGGAGGAATATAATAAATCCAAACGAGGGGTTTTATATATTACTTAATAAGAAAAACTTAGGGTGAAAGAATAACTCCTAGACACTAGGATCTTCATCACTCTTAGAGATAGGATCTTAAACTGGCTACCTACAAGAGAATCCTAAAAAAATCAGAGAATAAATGGATCAGAATGCCTTCTTTTTTGAAGAATCTATGGAGAGCCAGAAGAAGGAACACTCAACAACCAGCACACTCACTAGTGCAGTCGGACTCATCGACATTATCCTTGCCAGTGAGCCTACAGACATCAGAAAAGATAGAAAATACCTATGTGAGCCCATCACAGCTTGGGGAAGATCAGAAACAAACAAGGCCTCAAAAGGTACAGTTCGCGAAGAAAACTCAAGAACAGAAGGGGAAGATCATGGACAAAGTGAAGAGAGTGGAATTTCTAGGGAGTCAAACAAGTTTGAAACAGAAGTTCCTTTTAGAGAAACTCATAGCTCAGATACATCATGGAGGGCTTGGAGAAGAAGTAGTACAGACTCTGTACTTGAGAATATGGGCGATGGATCCGACTCCTATGGCAAAGAAATTACTGGAAATGGAGGAGGAAACCAGAGACAAAGTCCTGAAGTTAAAGTTAGAGAGGTGGATCCGAGTTCTAATACGAGGAGAAAAGACAAAACTGAGGGACTTCCAGAAGAGATACGAGGAGGTTCACCCATACTTAATGACAGAGAAGGTAGAAGAAATAATAATGGAGGAAGCCTGGAGCTTGTCAGCACACATAATCCAAGAGTAGAAAACAATATTACAGACCCAACTCACTACCTTGAAGAAGAGGTACTAAAGAGAAACAAGCCACGAGGAACGAATGCCACAAGTCAACAGTCAGGTGGATGCAAGACTGGTCAGCAAGACGATCAACATGAATTTACAGCCGATCCAATATCTTCAAACCAAAACAGGCCACAAGGCATGAAAAAGGTGAAGGGGAAAGAATCAGCTGTGAAGCCCAAAACCAGGAAATTCAAAGTGTCTTCTGAGGATACGAGGAACATAGGTCATATCTATGAAGACCTTCAAGAATCCTTAAGAGAGAAGAAAACAGACAATGAGTCATCACAACAAATCGGTAAAAAAGGCACAGAAGAGAGTACCTTATATACAGAAGAGGTAATCAAATTGTTAGTGAGTCTTGGTGTAATCCCGTCTGTAGCCGCATTCAATCAATCCCGAAACATATGCCATGTATTTGCAAAACGTGTCCTCAATTCTGTGAACTCTGCAGAAATGACTGCTAATATGTGTGGATTATTGTTATCTGTTGAGAAATCAATATCAGACCGGATTGAAGAGAATAAGACGCTGGTAAATCAGGTTTTAAGTGATTTAATTACAGGTAGAGAAGTACAGAAACGTTTCACTGAGTATCAAAAGGAGCAAAATTCATTGATTATGTCAAATCTAGCGACACTCCACATCATAACAGATAGAGGAGGAAAGAATAACAACCTAGATTCAGGGGAGAGAAAACCATCAATCAAGACCAAGGGCAAAGAACCAACACAGAAAACACAAAGATTTGATCCATCTATGGAATTCACCGAGGAGATTAAATACAAGCCCGATCTATACAGGGAAGACGCATTTAGACAAAGAATAACAAACCCCGTCCTTGATGAGAGCACAGATATAGTTGACAACTCGAACGCTGCAAGGCTAGTACCCCGCAGGGAAAAATCGACATTGCGTTCACTCAAATTGATCATCGAGAGTAGTAATCTGAGTAAAGCAGACAAAATTGCTTATATTAGGTCATTATCAAAATGCAAAGATGATAAAGAGGTAGAATCAGTGATGAAACTCTTCGAAGAAGATATAGAATCAAGCAATGAATAATCACTGACTAGCACATCTAGAAAACATCAAGACGAAAGTGCACCACAACAATCAGTAGCTCTCCAAATACCTAATAAGAAAAACTTAGGGTGCAAGACTCACCAGCCAAACCAAGCAAATGGCCGAGATCTACAAGTTCCCCAAACTATCATATGAAGAACATGGTTATATGGAACCTCTACCACTAAAGACTGGCCCGGACAAGAAGGCAGTCCCACACATAAGGGTAATCAAGATAGGGGACCCACCGAAGCATGGGAATCGGTATCTTGATGTTCTTTTACTTGGGTTCTATGAGGTACCCAAAGAAATTGGAACATACGGTAGTGTATCAGATTTGACAAGACCTACGGGATACACAATCTGCGGTTCAGGATCATTACCCATTGGAATCGCTAGGTACTTAGGTACAGATCAAGAACTACTCAAAGCATCAGTGGATCTAAAGATAACAGTGAGAAGGACAGTAAGGTCAAGTGAGATGATTGTGTATATGGTAGATTCCATACCACCAGCAATGATGGCCTGGGCTCCTAGGTTGAAACGAGGCATGATATTCAATGCGAACAAAGTAGCCCTGGCTCCCCAATGTCTACCTATAGACAAAGATATAAGATTCAGAGTTGTCTTTGTTAATGGCACTTCTCTAGGCTCCATCACAATAGCAAAAGTTCCTAAGACATTAGCTGATCTTGCCTTACCAAACTCTATATCTGTTAATCTAATGGTTTCACTTAAGACTGGTGCGTCAACTGAGTCCAAGGGCATTATCCCTACGCTAAACGAAAAGGGGGACAAGATGCTAAACTTTATGGTACACCTCGGATTAATACATAGGAAAGTCGGAAGAGTGTACTCAATGGAGTATTGCAAGGGTAAAATAGAGAAGATGCGGCTGATCTTCTCATTAGGACTGGTTGGAGGAATCAGTTTCCATGTTCAGCTCACAGGTGTGGCATCTAAATCCTTTATTGGTCAGCTTGGAGGAAGAAAGGAAATATGTTACCCTTTGATGGATGTTAATCCACATATGAATTTAGTTATCTGGGCTGCTTCTGTTGAAATAATCGGAGTAGATGCTGTTTTCCAACCTTCCATTCCAAAAGACTTCAAATACTATCCGAATGTGGTAGCAAAAAACATTGGGAGAATAAAGGCCTAGAGATCCACTGCAATAGTAGCCTCAGGTATCTCAACATCAGATTACCAAATATCATTATATGATCAGCATCATTCATTAGGAATAAGAAAAACTTAGGGTACAAGTTATCCAAAAAAGGCCAAACAGGCCAAACGGACCAAAACAAAACACTACAAGATGCAAGTCACCACTCTCAGACTAGCTATAACACTAAGTATAGCGTCGTTAGTCACTAGTCAAGTTCCTAGAGATAAACTAGCCAATCTAGGGATCATCATCAAGGATAGCAAGGCACTCAAGATTGCGGGATCTTATGAAAACAGATATATAGTCTTAAGCCTTGTACCAACAATAGATAATGTGAGTGGGTGTGGTTCCATCCAAATAGCAAAGTATAAAGAGATGCTTGAAAGATTGTTGATACCAATAAAAGATGCACTAGATCTACAGGAGTCTTTGATAGTGATTGATAATGAAACCACCGATAATACTTATCGTCCCCAGTACAGATTTGTTGGTGCAATTATCGGGACTATAGCACTCGGAGTAGCAACTGCGGCCCAGGTCACAGCAGGAGTGGCCTTGATGGAGGCGAGAGAGGCTAAGAGAGATATATCAATGTTAAAAGAAGCAATGGAAAAGACCCAAAACTCGATTGAAAAATTACAGAATTCCGCAGGTGAACAGATACTGGCTCTCAAAATGCTCCAGGATTATGTTAATGGAGAAATCAAACCAGCCATTGAAGAACTTGGATGTGAGACCGCTGCACTTAAATTAGGAATTGCACTTACGCAACATTATACAGAGCTCACAAATGCCTTCGGGTCGAATCTAGGTTCTATAGGAGAGAAGAGCTTAACATTACAGGCTCTATCATCATTATACAAGACTAATATCACTGATATATTGACAGCAACTAATCTCGGGAAAACAGATATTTATGATATTATATATGCTGAGCAAGTCAAAGGAAGAGTAATAGATGTCGATCTTAGACGATATATGGTTACGATATCTATTAAGATACCAATATTATCAGAAATACCAGGAGTATTGATCTATGAAGTCTCTTCCATATCTTACAATATAGATGGAGCAGAGTGGTATGCTGCTGTACCTGACCACATATTAAGTAAATCCGCATATATAGGAGGTGCAGATGTAAGTGATTGTATAGAATCTAGATTGACATATATTTGCCCACGGGATCCCTCTCAAATTATAGCAGATAACCAACAGAAATGTCTTTTAGGTCATCTAGATAAGTGCCCTGTTACTAAAGTCATTGATAATCTTGTGCCTAAATTTGCATTCATAAATGGTGGAGTAGTTGCGAACTGTATAGCATCTACATGTACTTGTGGAGAGGAGAGAATCCAAGTCTCCCAAGATAGAAACAAAGGAGTGACCTTTTTGACTCATAACAATTGTGGATTAATAGGAGTAAATGGGGTAGAACTTCACGCTAATAAGAAAGGGAGCGATGCTACTTGGAATGTCTCACCTATAGGAGTAGGGCCAGCAGTGTCATTAAGACCAGTAGATATATCTTTACAAATAGCTACTGCTACTAATTTTCTAAACTCATCACGAAAAGATCTTATGAGGGCAAAAGAAGTCTTAAACCAGGTAGGAAATCTTAAAGATTTAACCGTCATAACGATAATTAACATAGTAATTATAGTTGTCTTACTTATATGTGTAATTGGATTAGGTATATTGTATCACCAATTGAGAAGTGCACTAGAAATGAGAGACAAGATGTCAGTATTAAACAATAATTCTTATTCCTTGGAACCAAGAACTACCCAGGTACAAGTAATGAAGCCTATAAGTTTCATAAGATAAACTATAAGGGTATATTTCAATCCATTCTCACTAATCAAAGTAAAGAAAACTTAGGGTGCATGATAGTGACTCATCACCAAAAGAGAGACAGATCAAAGACCAACGCATCAAGAGATGGAAGAAACCAAAGTAAAGACATCAGAATACTGGGCCAAAAGTCCTCATACTCACACGGCAAGTCATCTTATCATACAGAACAGAGAGAAGACTAAAGAGATATTAATAATTTTAATATCATTTATTACTTTCTTATCTTTTGTACTGGTTGTAACCGTGTTGATAATGCAATCTTTACATAATGGCACAATACTAAGATGTAAAGATGTAAATCTAGAATCTATCAATAAATCCACTCACTCTATATCTAATACAATTCTGGACGTCATCAAGCAAGAACTGATAACTCGCATCATAAACACTCAAAGTTCTGTACAAGTGGCTCTCCCAGTCTTAATAAACAAGAAAATCCAGGATCTCTCACTAACCATTGAGAAAAGTTCGAAAGTGCATCAAAATTCCCCTACTTGTAGTGGTGTAGCTGCTCTGACACATGTTGAGGGAATAAAACCTTTAGATCCAGACGATTATTGGAGATGTCCAAGTGGAGAACCATATCTAGAGGACGAACTGACATTAAATCTTATCCCTGGACCTAGTATGCTGGCTGGAACCTCTACCATTGATGGCTGTGTAAGATTACCATCCCTTGCAATAGGCAAATCGCTATATGCCTATAGTTCTAACCTAATAACTAAGGGATGTCAAGACATAGGAAAGTCCTATCAAGTACTACAGTTAGGTATTATAACTCTAAATTCAGATCTACACCCTGATTTGAATCCTATAATATCACATACTTATGATATAAATGATAATAGAAAGTCTTGTTCTGTTGCTGTATCAGAGACTAAGGGGTATCAATTATGTTCAATGCCACGTGTCAATGAAAAAACAGATTACATAAGTGATGGTATTGAAGATATAGTATTTGATGTACTTGATCTCAAAGGGTCCTCTAGAAGTTTCAAATTCTCAAACAATGACATTAATTTTGATTACCCTTTCTCAGCATTATACCCTAGTGTAGGAGGAGGCATTATATGGGAAAATGAACTGTATTTTCTAGGCTATGGGGCTCTGACAACTGCACTTCAAGGGAACACAAAGTGTAATTTAGCGGGATGTCCAGGAGCAACACAAGACAAATGCAATAAGTTCATCTCTAGTTCATGGTTATACAGTAAACAGATGGTTAATGTACTAATACAAGTTAAAGGGTACTTATCCAACAAACCAAGTATTAGGGTTAGAACAATCCCAATAACAGAAAATTATGTGGGAGCAGAAGGGAGACTAGTAGGAACACGTGAAAGAATATATATATATACAAGATCAACGGGTTGGCACACCAACCTACAAATAGGGGTGCTTAATATAAATCATCCGATAACCATAACCTGGACAGATCACAGAGCATTATCGAGACCAGGAAGAAGTCCTTGTGGCTGGAATAATAGATGTCCTAGAAATTGTACCACTGGTGTGTATACAGATGCCTATCCTATATCTCCTGATGCTAATTATGTTGCTACAGTTACCCTACTATCTAACTCAACACGCACTAATCCTACTATTATGTATTCATCTTCTGATAGAGTACATAATATGTTAAGATTAAGAAATACTGAGTTGGAGGCTGCATATACAACCACATCATGTATTGTCCACTTTGATAGAGGTTATTGTTTTCATATTATAGAAATCAATCAAAAAGAACTTAATACACTACAGCCTATGCTCTTTAAGACTGCAATACCAAAGGCCTGCAGGATAAGCAGTTTATAAGAGACCCACTGAAATAATAACTTATACTCAGTTACTTAAAATGGTTATTATGCATGACCCAGAGGCAAATGATTTATGGATATCAATCATACAGATCATTAACTAGTGTATAATACATTTAATAAGAAAAACTTAGGTTGAATGCCAAAGCATTCATCCAGAATGGATTACTTTAGTACATCTCAAAGTCCAAGTGATATACTATACCCTGAATGCCATTTGAACTCCCCAATTGTGAAAGGGAAGATTGCTCAGCTACACGTCTTGATGGACATTAATCAGCCGTATGAGATGAAGGACCCCAGTATAATAGAAATCACAAAGGTTAAAATTAAATCTGGAGGGTTAAATCAAAGGTTAATCAGAATCAGATCTTTAGGGAAAGAGATGAGAAGAATTATACTCGATTTTGATAAATATACATTCGAACCGTACCCAATATTTTCTAAGGAATTATTTAGATTAGAGATACCAGAAATTTGTGATAAGATCCGATCAGTCTTTGCAGTGTCTGACAAGTTAAGCAAAGATATATCCCAACCATTACAATATTTATGGAGAGATGTGCATAGGCAGTTGGGAGGGGATTATTCCAAAGATCCTTCTAACACTGAGATTGACATACATAAAATTCCTGAAATCCATACTAAATTCACTAGAAATAACTGGTATAAACCATTCATGACATGGTTTAGTATTAAATATGATATGAGAAGATGTCAAAAGAGTAGAGAGAACATAAACTTAGACAGTCGGAAATCATATAACTATCTTAACTGTAAATACTATTCTATAATTATCCACCCTGATCTCTTAATGATATTGGACAAGGTCAAATACACGGGATACTTACTAACACCAGAATTGGTGCTAATGTATTGTGATGTGGTTGAAGGTAGATGGAATATGTCTGCTGCTGGACAATTAGATAGCAAATCACACAAAATAACATTGAAGGGGGAAGAATTGTGGGACAGGATAGATGAGTTATTTAAGATAATCGGAGAAGAAACATTTAATATTATATCACTATTGGAACCATTATCTTTAGCATTGATACAATTGACAGATCCTGTCATGTCTTTAAAAGGTGCATTTATGAGACACGTCATCTCAGAAATGAATGAAACATTGAGTAAATGTGAAAACCTAACTGAATCTGAAGTGGATCACATAGTGGATTCAATTCTGAACATCTTTATGGATACAACAGTAGATGAAAAAGCAGAGATATTCTCCTTCTTTAGGACATTTGGTCATCCTAGTCTCGAGGCTTCCATAGCTGCTGAGAAAGTTAGACAACATATGTATGCGCAGAAAAGTATAAAATATAAGACCTTATGTGAGTGTCACGCTGTATTTTGTACGATTATAATAAATGGATATAGAGATAGGCATGGGGGACAATGGCCTCCATGTCAGTTCCCAGATCATGTGTGTCAAGAGCTCAGGAATTCTCAAGGATCTAACTCGGCTATATCCTACGAAACAGCAGTTGATAACTTTGAGAGCTTTATAGGTTTCAAATTTGAGAAATTCATAGACCCTCAATTAGATGAAGATCTCACTATTTATATGAGAGATAAAGCATTGTCACCGAGGAGAGAAGCCTGGGATTCTGTGTATCCAGATGGTAATTTGCTGTATAAAGTGCCATTCTCTGAAGAAACAAGGAGATTGATAGAAGTCTTTATTAGTGATTCTAACTTCAATCCAGATGACATTATACAATATGTAGAGACAGGAAAATGGTTGAACGATGAGACTTTCAACATATCCTATAGCTTAAAAGAAAAGGAGATTAAACAAGAGGGTCGATTGTTTGCTAAGATGACATATAGAATGAGAGCAGTCCAAGTATTAGCAGAAACTTTGCTAGCAAAAGGGATAGGAGGTCTATTTAATGAAAATGGTATGGTTAAAGGTGAAATCGATTTACTAAAGAGTCTAACTACTTTATCTGTATCAGGAGTTCCAAGAACTAACGAGATTTATAATGAATCAGTTAGTGAAGAAGAGGATAGGAAAAAATTTGAAAGAGGAAATTCCTCATACTACTGGGATAAAAGAAGAAATTCAAGGCATGAGTTCAAAGCTACAGACTCTTCTACCAACGGCTATGAGACACTAAGCTGTTTTCTTACTACGGACTTGAAGAAGTATTGTTTAAATTGGAGATTTGAGAGTACGTCTCTATTCGGACAAAGATGTAACGAGATTTTTGGGTTCAAGAGATTCTTCAACTGGATGCATCCTGTACTGGAGGAGTGTACAATATATGTGGGTGATCCTTACTGTCCTGTACCTGATAAAATTCATAAGAATTTGGAAGATCATGAAGATTCAGGCATCTTTATACATAGACCAAGAGGTGGGATAGAAGGCTATTGTCAGAAACTTTGGACTCTCATATCCATAAGCGCAATTCATCTAGCTGCTGTCAAGGTCGGGGTTAGAGTATCAGCTATGGTGCAAGGTGACAACCAAGCAATTGCTGTGACATCCAGAGTACCAGTAACGACCACATATAAGCTTAAAAAGGAGCAGGTATATATGGAGATCACTAAGTATTTCAAGTCTTTAAGAGATGTGATGTCAGATTTAGGACATGAACTCAAACTTAACGAGACAATTATAAGTAGCAAAATGTTTGTATATAGTAAGCGAATATATTATGATGGCAAAATACTACCCCAATGTTTAAAGGCACTTACAAGGTGTGTTTTTTGGTCTGAGACCTTGGTAGATGAAAACAGGTCTGCGTGCTCCAATCTTGCAACTGCTGTAGCCAAGGCTATAGAAAATGGCTATTCACCAATATTAGGTTACTCAATAGCTCTGTATAAAACTTGTCAGCAAGTTTGTATTTCATTAGGGATGACCATTAATCCTACAATAACGCCTAGTATAAGAGACCAATATTATTTAGGTAAGAATTGGCTTAGGTGTGCAGTTTTGACACCTGCTAATGTAGGAGGATTTAACTACATGGCAATGTCTAGATGCTTTGTTAGGAATATAGGTGATCCTGTAGTAGCTGCTCTAGCAGACCTCAAAAGGTTCATTCGAGCAGGACTTTTGGACAAACAGATTTTGTACCGCATAATGAATCAAGAATCTGGAGAATCTAATTTTTTAGATTGGGCATCTGATCCGTACTCATGTAACTTACCGCATTCACAAAGTATCACAACAATCATTAAAAATATTACAGCTCGTTCAGTTCTCCAAGAGTCACCAAATCCTTTACTTTCGGGCCTATTTACAGACAACAGTAAAGAAGAAGACTTGAATTTAGCGACATTCTTGATGGATAGAAAAGTTATATTGCCAAGAGTTGCACACGAGATACTAGACAATTCTTTGACAGGAATCAGAGAATCTATTGCAGGAATGCTGGACACTACAAAATCATTAGTGCGGGTTAGCATTAGAAAGGGGGGTCTGTCATACAATCTTTTAAGAAAGCTGATAAATTATGATTTATTACAATATGAAACATTAACCAGAACTTTAAGGAAAGTCATTACTAATAACATTGAATATGAATATATGTGTTCTGTAGAATTAGCAATTGGATTGAGGCAAAAAATGTGGTCACATCTAACATATGGGAGACCTATTCATGGGTTAGAAACACCTGACCCTCTAGAACTCCTTAGAGGAATGTTTATCGAAGGGTCTGAGGTTTGCAAAATATGCAGGTCTGAAGGTGACAATCCTATATATACTTGGTTTTATTTACCTGAGGAAATAGATCTGGATAACCTAGAACAAGGGAATCCATCTATAAGAATACCATATTTCGGGTCCACTACTGACGAAAGGTCAGAAGCACAGCTAGGTTATGTTAAAACACTAAGTAAACCTGCTAAAGCAGCGATTAGGATTGCTATGATATATACTTGGGCTTACGGTACTGATGAGATATCATGGATGGAAGCAGCTCAGATTGCACAAACTAGAGCAAATTTAAGTCTTGATAACTTAAAACTTCTGACTCCAGTATCAACATCTACAAATTTGTCACATAGATTAAAGGACACTGCTACCCAGATGAAATTCTCAAGTGCAACCCTAGTTAGAGCTAGTAGATTTATTACTATATCAAATGATAAGATGGCTCTAAGAGAGGCAGGTGAGACAAAAGATACTAACTTAATATATCAACAGATAATGTTGACAGGACTTAGTATTTTTGAATTCAATACAAGGTATATTAAGGGTAAAACTAAACAACCAATGATCCTACATTTACATTTAAACAATGGCTGCTGCATAATGGAATCACCACAAGAGACTTGTATCCCTCCTAAATCTACTCTAGACTTAGAAGTAACTAATGAAGAAAATAAATTAATATATGATAATAATCCATTAAAAGATGTTGATCTCAGCATTTTCCAAAAAATTAGAGATATCGTGCATACTGTAGATATGACTTTCTGGTCTGATCTGGAAATAATGAGAGCAGTTACTATCTGTACATCGATGACAATAGCAGACACCATGTCCCAGTTGGATAGGGATAATCTTAAAGAAGTAATTGTTCTAACAAACGATGACGACATCAACAGCTTAATAACAGAGTTTATGATAATAGATATCCCACTCTTTTGCTCAACATTTGGAGGAATCTTAGTAAATCAATTTGCATATGCATTATACGGTCTAAATATAAGAGGTAGGGAGGAGATATGGGGTTACATTACACGGACTTTGAAAGATACTTCTCATGCCGTGTTAAAGGTACTTGCTAATGCATTATCGCATCCGAAAGTATTCAAGAGATTCTGGGATTTCGGTATTTTAGAACCTGTATATGGACCAAATTTATCCAATCAAAATAAGATAATGTTAGCGTTATCTGTCTGTGAATACTCAATAGATCTATTTATGAGAGACTGGCAAAGCGGAATACCTCTAGAGACCTTTATATGTGACAATGACCCAGAAGTAGTTGAATTGAGAAAAGGTGCCTTTTTGGCAAGACATTTAGCATATTTATGCAGCTTAGGAGAGATTTCCTCATATGGCCCTAGATTAGAAACTCTAACATCATTGGAAAGGTTAGAGGTTCTTAAAAGCTACCTAGAGATATCTTGTTTAGAGGATCCAACATTGAGATACAGTCAAGTTACAGGGCTGGTGTTAAAAGTATTCCCGTCAACAGTAGTATATATCAGAAAGTTAGCCATCAAGATGTTGAGAATTAGGGGCATAGGGGTGCCAGAGGTGCTAGAAGATTGGGATCCTAGTCATGAACAAGCTCTACTAGATAATATAGCTCAAGAGATCCAACATAATATTCCAATAAACCGATCCATCAAAACATCTTTCTGGGGGCTCAAAGTCAATAATTCCCAGGTCCTACGTCTAAGAGGGTACAAAGAGGTTAAGAATCGGAAATCAGGGCGATCAGGAGTAGGTCTAACACTTCCATGTGATAATAGATACTTATCCCATCAGATAAGACTTTTCGGGATTAATAGCACTAGTTGCTTAAAGGCCTTAGAATTAACATATTTAATAGGACCATTAATAGATAAAAGTAAAGATAGATTATTCTTAGGAGAAGGTGCAGGTGCTATGTTGTCATGTTATGATGCAACATTAGGACCCTCAATGAATTATTATAATTCAGGTGTCTCATCATATGAGATAAACGGTCAGAGGGAATTAGGGATCTATCCATCTGAAGCTGCATTAGTGGCAAAGAAATTGAATAATGTGACTAATTTGGGTCAGAGAATTAAAGTGCTATTTAACGGAAACCCTGGGTCTACATGGGTTGGCAATCAGGAATGCGAGACCTTAATTTGGAGTGAATTACAGGAGAAATCAATCGGCTTGATACACTGTGATTTGGAAGGCGGAGAGCTCAAAGATACATCAACAGTACTGCATGAACATTATAGCATAATTAGGATAGCATATTTAGTAGGAGACAATGATGTTTTATTAGTGACTAAAATTGCACCTAAACTGGGTACAGATTGGACTCAGCAACTATGCTTGTATCTAAGATATTGGAATGAGGTCAATTTAGTTGTTCTTAAGACATCTAATCCTTCTTCTACTGAAATGTATTTGTTGTCAAGAAATCCAAGTAAAGATGTGATTGAAGATAGTCTAACAGTAATTTCAGATCTGAAACCATTGTCTAAAAAAGATAGTATACAATTAGAAAAGTGGATATTGATTGAGAAAGACAAGGTTAAGGAATGGCTAATGAAAGAATTAAGAGAAGGAGAACTGACATCAGGCTCACTCAGGCCTTATCACCAAGCACTTCAGATTTTTGGATTTGAGGCCAACTTGCACAAATTATGTAGAGACTTTTTATCAACTATGAATATTTCAGACATCCAGATGTGTATAAATTCATTTTACAGAGTTTTAAAAGATACAATATTTGAGTGGAGTCGTATAGCAAATGATTATAAGACATGTAAACTCACAGGGAAATATGAGTTATACCCTATAAGAGACAGTGGGAAATTGAAAATAATATCAAGAAGGCTTATAATATCCTGGATTGCTTTATCCATGTCTACTAGACTGTTGACAGGCGCTTTTCCCGATGTCAAATTTGAGTCCAGATTAAATATAGGTCTAGTCTCTTTATCTACTAATGAAATCAAATCACTTAAACTTATATCTAAGGCTACGGTGGATAGGTTCCAAGAGGTGATTCATAGTGTGTCCTACAGATTCTTGACTAAAGAAATCAAAGTACTCATGAAGATACTTGGAGCTGTCAAATTATTTGGTGCGAGACAGACCTACAACCATTCAGCTTCAACACCAGAATTCTTATCTGATATAGAAGGATATTTAGATGATTAA
>PRV1_CN-HK_2010_025402 extraction
ATGGCAGGGTTATTAAGTGTCTTTGACACATTTAGTTCTAAAAGGAGTGAGAGCATAAATAGAGGAGGTGGTGGTGCGGTTATACCTGGACAAAAGAACACCGTCTCAGTATTTGTTCTAGGCTCAAGTATTGTAGACGATAGCGATAAGTTAGCTATAGCACTCATGTTTTTAACACATGCTCTTGATACTGACAAGCAACATTCACAAAGAAGCGGTTTCCTGGTTTCATTAATGGCAATGGCATATAGTAGCCCTGAATTATATCTAACAACTAATGGAGTTAATGCAGATGTTAAGTATGTTATCTACACAATTGAGCATGATCCTCAGAGGACAACCCATAATGGGTTCATTGTTAGAACAAGAGATATGGACTATGAAAAGACAACAGAGTGGCTATTCAGCCGTATAACTAATAAATACCCATTACTTCAGGGACAAAAAGACACTCATGATCCAGAATCGCTACTCCAGACTTATGGATATCCCTCATGTTTAGGAGCATTGATAGTCCAGGTCTGGATTGTCTTGGTCAAAGCAATTACAAGTAGTGCTGGATTGAAGAAAGGATTCTTCAATAGGCTTGAAGCCTTCAGGCAGGATGGAACAGTTAGAAGCTCACTAGTCTTCAGTGGAGAGACAGTTGAGGGGATTGGGTCAGTGATGAGGTCTCAGCAGAGCCTGGTGTCCTTAATGGTAGAAACACTAGTTACCATGAACACAGCTAGATCTGACTTGACCACTCTAGAGAAGAATATTCAGATTGTTGGGAATTACATCAGAGATGCAGGTCTTGCTTCATTTATGAACACGATTAGATATGGTGTGGAGACTAAGATGGCAGCACTTACATTATCTAATCTTAGACCTGATATTAATAAACTAAAGAGTTTAATTGACATCTACTTATCTAAAGGTGCAAGAGCCCCCTTTATATGTATATTACGTGATCCAGTACACGGAGAATTTGCTCCTGGAAATTATCCAGCATTGTGGAGTTATGCTATGGGGGTCGCAGTAGTCCAGAACAAAGCCATGCAGCAGTATGTTACAGGGAGAACATATCTGGATATGGAAATGTTCCTTCTTGGTCAAGCAGTAGCTAAAGACGCAGAGTCTAAGATTAGTAATGCATTAGAGAGTGAATTAGGTATAACTGAAAATGCCAAAGACAGGCTCAAACATCATCTTGCTAACCTTTCTGGAGGTGATGGAGCTTATCATAAACCTACTGGTGGAGGAGCAATAGAAGTTATAATTGACAATGCAGACATAGATCTCAGGACAGAGGAAATCACAGAGGAATATTCAACCAGGCTTTCCAATATTGGAGACAACAAAGGGAGAATAGCAGATGAGCAGAGGAGATGGGAAACAACCAGATCCATTAGTGATGACCTTAATCCAGATAACAACACTGACGATGAAGTATCCGCTGCAGAAAAGAGGATTGCAGAAAGACTGGCAAAAAAGGAGGGGAAGAACACCAGATCGGATATACTCACCACCGGTGGTATGACCGAAGATACAGACAATGATGATGATATAATGAGAATGAATGCACTAGGAGGGATATGATAAATCCAAACAAAAGGTTTTATATATTAGTTAATAAGAAAAACTTAGGGTGAAAGAACAGCTCCTAGACACTAGGAACTTCATCACCCCAAAAGATAGGATCCCAAACTGGCCACCCACAAAAGAACCCCCCAAAAACCAGAGACTAAATGGATCAGGATGCCTTCTTTTCTGAAGAATCTATGGAGGAACAGAAGGAGGGACGCTCAACAACCAGCACACTCACCAGTGCAGTCGGACTCATCGACATCATCCTTGCCAGTGAACCCACAGACATCAGAAAAGATAGAAAATACCTTTGTGAGCCCATCACAGCTTGGGGAAAATCAGAAGCAAGCAAGATTTCTAAGGATGCAGTCTGTGAAGAAAACCCAAGAACAGAAAGGGAAGATTATGGACAAAGTGAAGAGAGTGGAATTCTTAGGGAGTCAAACAAGTTTGAAGCAAAAGTTTCTTTTAGAGAAACTCATAGCTCAGATACATCATGGAGGGCTTGGAGAAGAAGTAGTGCAGACTCTATACTTGAGAATATGGGCAATGGATCCGACTCCTATGGCAATGAAATTACTGGAAATGGAAGAGGAAATCAGAGACAAAGTCTTGAAGCTAAAGTTGGAGAGATGGATCCGAGTTCTAATACGAGGAGAAAAGACAAAACTGAGAGACTTCCAGAAGAGATACGAGGAGGTTCACCCATACCTAATGACAGAGAAAGTAGAAGAAATAATAATGGAGGAAGCCTGGAGTCTGTCAGCACATATAATCCAAGAGTAGAAAATAATATTATGGATCCAACTCACCACCTTGAAGAAGAGGTACTTAAGAGGAACAAGCCACGAGAGATGAATGCTACAAGTCAATGGCCAGGCGGACACAAGACTGATCAACAAGATGGTAGGCATGAATCGACAACCAATCTAATATCCTCAAATCAAAACAGGCCACAAGGCACAAAAAAGGGAAAAGGGAAAGAATCAGCTGTAAAGCCCAAGATTAGAAAATCTAAAATGTCTTTTGAAGACACAAGAAACACAGATCACATCTATGAAGACTCTCAAGATCATATAAGGAGAAAGCAAACAGATAACGAGCCATCACAAAAGATTGGTAAAAAAGGCACAGAAGAGAATACCTTATATACAGAAGAGGTGATCAAATTGTTAGTGAGTCTTGGTGTAATCCCATCTGCAGCCGCATTCAACCAATCCCGAAACGTATGCCATGTATTTGCGAAACGTGTCCTCAATTCTGTGAACTTTGCAGAAATGACAGCTAATATGTGCGGATTATTGCTATCTGTTGAGAAATCAGTATCAGACCGGATTGAAGAAAATAAGACACTAATAAATCAGATTATAAGTGATTTAAGTACAGGTAGGGAAGTGCAGAAACGTTTCACTGAGTATCAAAAGGAACAGAACTCATTGATTATGTCAAATCTGGCGACACTCCATATCATAACAGATAGAGGAGGAAAGAACAACAGCGTGGATACAGGAGAGAGAAAACCATCAATCAGGACCAAGGGCAAGGAGCTAACACAGAAAACACAAAGGTTTGATCCATCTATGGAATTCACCGAAGAGATGAAGTACAAACCCGATCTATACAGGGAAGACACATTGAGACAAAGAATAACAAATCCTGTCCTTGATGAGAGCGCAGACAAAATCGACAATTCGAATGCCGCGAGACTGATACCTTGCAAAGAAAAATCAACACTGCGTTCACTTAAATTGATTATTGAGAACAGCAATTTAAGTAAAGCAGACAAAATTGCCTATATCAGGTCATTATCAAAATGCAAAGATGACAAAGAGGTAGAATCAGTAATGAAACTATTTGAGGAAGATATAGAATCAAGTAATGAATAATTACTGACCAGCATATCCAGAAAACATCAAGACAAGAGTGTACTGTGACAAGCAATGACTCTCCAAATACCTAATAAGAAAAACTTAGGGTGCAAGACTCACCAACCAAATCAAACAAATGGCCGAGATCTACAAGTTCCCCAAGCTATCGTATGAGGAACATGGATATATGGAACCTCTACCACTAAAGACCGGCCCAGACAAGAAGGCAGTCCCACACATAAGGATAATCAAGATAGGGGACCCACCGAAGCATGGAAATCGATACCTTGATATTCTCTTACTTGGGTTTTATGAGATACCCAAAGAAGTTGGAACATATGGTAGTGTATCAGATTTGACGAGACCCACGGGATACACAATCTGCGGTTCAGGATCATTACCTATTGGAATCGCTAGGTACTTAGGTACAGATCAGGAACTACTCAAAGCATCAGTAGAGCTAAAGGTGACAGTAAGAAGGACAGTAAGGTCAAGTGAGATGATTGTGTATATGGTAGATTCCATACCACCAGCAATGATGGCTTGGGCTTCTAGACTGAAACGAGGCATGATATTCAATGCAAACAAAGTAGCCCTAGCTCCTCAATGTCTGCCTATAGACAAAGATATAAGATTCAGAGTTGTCTTTGTAAATGGCACTTCTCTAGGTTCTATTACAATAGCAAAAGTTCCCAAGACATTAGCCGATCTTGCCTTACCGAATTCCATATCCGTCAATTTAATGGTCTCACTCAAGACTGGTGCGTCAACTGAGTCCAAGGGCATTATTCCTACGCTAAACGAAAAGGGCGACAAGGTACTAAACTTTATGGTACACCTCGGATTAATACATAGGAAAGTCGGAAGAGTGTATTCAATGGAGTATTGCAAAGGTAAAATAGAGAAGATGCGGCTGATCTTCTCATTAGGACTGGTTGGAGGAATCAGTTTCCATGTTCAGCTTACAGGTGTGGTATCTAAATCCTTTGTTGGTCAGCTTGGAGGGAAAAAGGAAATATGTTACCCTTTGATGGATGTTAATCCACACATGAATTTAGTTATCTGGGCTGCTTCCGTTGAAATCACCGGCGTAGATGCTGTCTTCCAACCCTCCATTCCAAGAGATTTCAAATACTACCCGAATGTGGTGGCAAAAAACATTGGAAAAATAAAAGTCTAGAGATCCACAACTACAGTAACCCCAGACATTTCAATATTAGACTGGTAAGTGTCATCATATGATCAGCATCATTCATCAAAAATAAGAAAAACTTAGGGTACAAGTTATCCAAAAAAGACAAAACAGAACAAACATATCAAGACAAAAAATCATAAGATGCAAGTCACCACCCTTAGACCAGCCATAATACTAAGCATAGCACTATTAGTAACCGGTCAAGTCCCTAGAGATAAACTAGCCAATTTAGGGATCATCATTAAGGACAGCAAAGCACTCAAAATTGCAGGATCTTATGAAAACAGATACATAGTCTTAAGCCTTGTACCAACAATAGACAATGTGAATGGGTGTGGTTCTATCCAAATAGCAAAATATAAAGAGATGCTTGAAAGATTGTTAATACCGATAAAAGATGCACTAGATTTACAAGAGTCTTTGATAGTGATTGATAATGAAACCGTCAACAACAATTATAGTCCTCAGTATAGATTTGTTGGTGCAATTATCGGGACTATAGCCCTTGGGGTAGCAACTGCGGCCCAAGTTACAGCAGGAGTGGCCTTGATGGAGGCAAGAGAAGCCAAAAGAGATATATCAATGTTAAAAGAAGCAATTGAGAAGACTCAAAACTCAATTGAAAAATTACAGAATTCTGCAGGTGAACAGATACTGGCTCTCAAAATGCTCCAGGATTATGTCAATGGAGAGATCAAACCAGCCATTGAAGAACTTGGATGTGAGACGGCTGCACTTAAATTAGGAATTGCACTTACACAACATTATACAGAGCTCACAAATGCCTTTGGTTCGAATCTAGGTTCCATAGGAGAGAAGAGCTTAACATTACAGGCCCTATCATCATTATACAAGACTAATATAACTAATATACTGACAGCAACCAATCTCGGGAAGACAGATATTTATGACATTATATATGCTGAGCAAGTTAAAGGAAGAGTAATAGATGTCGATCTTAAACGATATATGGTTACAATATCTGTAAAGATACCAATATTATCAGAAATACCAGGAGTATTGATCTATGAAGTCTCCTCTATATCTTACAATATAGATGGAGCAGAGTGGTATGCCGCTGTACCTGACCACATATTAAGCAAATCCGCATATATAGGAGGTGCAGATATAAGTGATTGTATAGAATCCAGATTGACATATATTTGCCCGCAAGATCCTGCTCAGATTATAGCAGATAATCAACAGCAATGTTTTTTTGGTCATCTTGACAAGTGCCCTATTACTAAAGTCATTGATAATCTTGTGCCTAAATTTGCATTCATAAATGGTGGAGTAGTTGCGAACTGTATAGCCTCTACATGTACCTGTGGAGAAGAGAGGATCCAGGTCTCTCAAGATAGAAATAAAGGAGTAACCTTTTTAACTCATAATAATTGTGGATTAATAGGGATAAACGGGATAGAATTTCATGCTAACAAGAAAGGGAGTGATGCTACTTGGAATGTCTCCCCTATAGGAGTAGGGCCAGCAGTATCGTTAAGGCCAGTAGATATATCTTTACAAATAGTTGCTGCTACTAATTTTCTAAACTCATCACGAAAAGATCTTATGAAGGCAAAAGAAATCTTAAACCAGGTAGGAAATCTTAAAGATTTAACCACCATAACGATAATTAATATAGTAATTATAATTATATTACTTATATGTGTAATTGGATTAGGCATACTGTATCACCAATTGAGAAGTGCACTAGGGATGAGAGACAAGATGTCAGTATTAAACAATAGTTCTTACTCTTTAGAACCAAGAACCGCCCAGGTACAAGTAATTAAACCTACCAGTTTCATGGGATAAACTATAAAAATATATTTTAATCCATCCTCACTAATCAAAGTAAAGAAAACTTAGGGTGCACGACAGTAACTCACCACCAAAGGAGAAACAGTTAGGAGACCAACACACCAAGGGATGGAAGAGACCAAAGTTAAGACATCAGAGTACTGGGCCAGGAGTCCTCAAATTCACGCAACAAATCATCCTAACGTACAGAACAGAGAGAAGATCAAAGAAATATTAACAATTTTAATATCATTTATTTCTTCCCTATCTCTTGTACTGGTTATAGCTGTATTGATAATGCAATCTTTACATAACGGCACAATACTAAGATGTAAAGATGTAGGCCTAGAATCTATCAATAAATCAACTTACTCTATATCTAATGCAATTCTGGACGTCATCAAACAAGAGCTGATAACTCGTATAATAAATACTCAAAGTTCTGTGCAGGTAGCTCTCCCAATCTTGATTAACAAGAAAATCCAGGATCTCTCACTAATAATTGAGAAAAGTTCAAAAGTGCATCAAAATTCTCCTACTTGTAGTGGTGTGGCTGCCCTGACACATGTGGAAGGGATAAAACCTTTAGATCCAGACGATTACTGGAGGTGTCCAAGTGGGGAACCATATCTGGAGGATGAATTGACATTAAGCCTTATCCCTGGACCTAGTATGTTGGCTGGAACCTCTACCATTGATGGCTGTGTAAGATTACCATCCCTTGCAATAGGAAAATCGCTATATGCCTATAGTTCCAACCTGATAACTAAGGGTTGTCAAGACATAGGGAAATCCTATCAAGTGCTACAGTTAGGTATTATAACTCTAAACTCAGACCTACATCCTGATTTAAATCCTATAATATCACATACTTATGATATAAATGATAATAGAAAGTCTTGTTCTGTTGCTGTATCAGAAACTAAAGGATACCAATTATGCTCGATGCCACGTGTCAACGAAAAAACAGATTACACTAGTGATGGTATAGAAGATATAGTTTTTGATGTACTTGATCTCAAAGGATCCTCTAGAAGTTTCAAATTTTCAAACAATGATATAAACTTTGATCATCCTTTCTCAGCGTTATACCCTAGTGTAGGAAGTGGTATTATATGGAAAAATGAACTATATTTCTTAGGTTATGGGGCTCTTACAACTGCACTTCAAGGGAATACAAAATGTAATTTAATGGGATGTCCGGGAGCAACACAAGACAACTGCAACAAGTTCATCTCTAGTTCATGGTTATACAGCAAACAGATGGTTAATGTACTGATACAGGTTAAGGGGTATTTATCTAGCAAGCCAAGTATTATAGTTAGAACAATCCCAATAACGGAAAATTATGTAGGAGCAGAAGGGAAACTAGTGGGAACACGTGAGAGAATATATATATATACAAGATCAACGGGTTGGCATACCAATTTACAAATAGGAGTACTTAATATAAATCATCCAATAACCATAACTTGGACAGATCACAGAGTGCTATCAAGACCAGGAAGAAGTCCTTGTGCCTGGAATAACAAATGCCCTAGAAATTGTACTACTGGTGTATACACAGATGCTTATCCTATATCGCCTGATGCTAATTATGTTGCTACAGTTACTCTATTATCTAATTCAACACGAAATAATCCTACTATTATGTATTCATCTTCTGATAGAGTATATAATATGTTAAGATTAAGAAATACTGAATTAGAAGCTGCATACACAACCACGTCGTGTATTGTACACTTTGATAGAGGTTATTGTTTTCATATTATAGAAATTAATCAAAAAGAACTGAATACACTACAGCCTATGCTCTTTAAGACTGCAATACCTAAAGCCTGCAGAATAAGCAATTTATAAGACACCTATTGAAATAATAATCTATATCTAATTACTTAAAAAGATGACCATGCATGACTTAGAGACAGGTGATCTGTGGACACAAATCATACAGGTCATTAACTAGCATATAATACATCTAATAAGAAAAACTTAGGTTGAATGCAAAAGCATTCAGCCAGAATGGATCATTTTAATATGTCTCAAAATCCAAGTGATATACTATACCCTGAATGCCATTTGAACTCTCCAATTGTGAAAGGGAAGATCGCTCAGCTACATGTCTTGTTGGACATTAATCAGCCATATGAAATGAGGGACCCTAGTATAATAGAAATCACGAAAGTTAAAATTAAATCTGGAGGGTTAAATCAAAGGTTAATCAGAATCAGATCTTTAGGGAAAGAGATGAGGAGAATTATACCTGATTTTGATAAGTATACATTCGAACCTTACCCAATATTTTCTAAAGAATTATTTAGATTAGAGATACCAGAGATTTGTGATAAAATTCGATCAGTTTTTGCAGTGTCTGACAAGTTAAGTAAAGATATATCTCAGCCATTACAATACTTATGGAGAGATGTGCGTAGGCAATTGGGAGGGGATTGTTCCAAGGATCTTTCTAACAATGAGATTGATATACATAAAATTCCTGAAATCCATACTAAATTCACCAGAAATAACTGGTATAAATCATTCATGACATGGTTCAGTATTAAATATGATATGAGAAGATGTCAAAAGAATAGGGAAAACATAAACTTAGACAGTAGGAAATCATATAACTATCTTAACTGTAAATACTATTCTATAATTATCCATCCGGATCTCTTAATGATATTGGACAAGGTCAAATACACGGGATACTTACTAACACCAGAATTAGTGCTAATGTACTGTGATGTGGTCGAAGGTAGATGGAATATGTCTGCTGCTGGACAATTAGATGACAAATCACATAAAATAACACTGAAAGGAGAAGAATTGTGGGACAGGATAGATGAATTATTCAAGATAATCGGAGAAGAGACATTTAATATTATATCACTATTGGAGCCATTATCTTTGGCATTGATACAATTAACAGATCCTGTTATGTCTTTAAAAGGTGCATTTATGAGACATGTCATCTCAGAAATGAATGAAACATTGAGTAAATGTGGAAACCTAACTGAACTTGAAGTGGATCACATAATGGATTCAATCCTGAACATTTTTATGGATACAACAGTAGATGAGAAAGCAGAGATATTCTCCTTCTTTAGGACATTTGGTCATCCTAGCCTTGAGGCCTCCATAGCTGCTGAAAAAGTTAGGCAACATATGTATGCGCAGAAAAGTATAAAATATAAGACCTTATGTGAGTGTCACGCTATATTTTGTACAATTATAATAAACGGATATAGAGATAGGCACGGAGGACAATGGCCCCCATGTCAGTTCCCAGATCATGTGTGTCAAGAACTCAGGAATTCTCAAGGATCTAATTCAGCTATATCTTATGAAACAGCAGTTGACAATTTCGAGAGTTTTATAGGTTTCAGATTCGAGAAATTCATAGACCCTCAATTAGATGAAGATCTCACTATTTATATGAGAGATAAAGCCTTGTCTCCAAGAAGAGAAGCCTGGGATTCTGTGTATCCAGATGGCAATCTGCTGTATAAAGTGCCGTTCTCTGAAGAAACAAGGAGATTGATAGAAGTCTTTATCAGTGATTCTAATTTCAATCCAGAAGACATTATACAATATGTAGAGACAGGAGAGTGGTTGAACGATGAGACTTTCAACATATCTTATAGCCTAAAAGAAAAGGAGATCAAACAGGAGGGTCGATTATTTGCCAAGATGACATACAAAATGAGAGCAGTCCAAGTATTGGCAGAAACTTTGCTAGCAAAAGGAATAGGAGGTCTATTTAATGAAAATGGTATGGTTAAAGGTGAAATTGATTTACTAAAGAGTCTAACTACTTTATCTATATCAGGGGTTCCGAGGACTAGCGAGATTTATAATGAATCAGTTAGGGAAGAAGAGGATAGGAAAAGATGGGAAAGGGAAAATTCCTCATACTATTGGGATAAAAGGAAAAAATCAAAACATGAGTTCAAGGCCACAGACTCATCTACTAACGGCTATGAGACTCTAAGCTGTTTTCTTACTACGGACTTGAAGAAATATTGTCTAAATTGGAGGTTTGAGAGTACATCTCTATTCGGACAGAGATGTAACGAAATTTTTGGGTTCAAGAGATTCTTCAACTGGATGCATCCTGTATTGGAAGAATGTACAATATATGTGGGTGATCCTTACTGTCCTGTGCCCGATAAAATTCACATGAATTTAGAAGATCATGAAGATTCAGGCATCTTTATACATAGACCAAAAGGTGGGATAGAAGGTTATTGTCAAAAACTTTGGACTCTCATATCCATAAGCGCAATTCATCTAGCTGCTGTCAAGGTCGGAGTTAGGGTATCAGCTATGGTACAAGGTGATAACCAAGCAATTGCTGTGACATCCAGGGTACCAGTGACGGCCACGTATAAGTCCAAAAAAGAGCAGGTGTATACAGAGATCACTAAGTATTTTAAGTCTTTAAGAGATGTGATGTCTGATTTAGGACATGAACTCAAACTTAACGAGACAATTATAAGTAGCAAGATGTTTGTGTATAGTAAGCGAATATATTATGATGGTAAAATACTACCCCAATGTTTAAAAGCACTTACAAGGTGTGTTTTTTGGTCCGAGACCTTGGTGGATGAAAACAGGTCTGCGTGCTCCAATCTTGCAACTGCTATAGCCAAAGCCATAGAAAATGGTTACTCACCAATATTAGGTTACTCAATAGCTCTGTATAAGACTTGTCAGCAAGTATGTATTTCATTAGGGATGACTATCAATCCTACAATAACACCTAGTATAAGAGACCAATATTATTTAGGGAAGAATTGGCTTAGATGTGCAGTTTTGATACCTGCTAATGTAGGGGGATTTAACTACATGGCAATGTCTAGATGCTTCGTCAGAAATATAGGCGACCCTGCAGTAGCTGCTCTAGCAGACCTCAAAAGGTTTATTCGAGCAGGACTATTGGACAGACAGATTTTGTACCGTGTAATGAATCAAGAGTCTGGGGAGTCTAATTTCTTAGACTGGGCATCTGATCCATACTCATGTAATTTACCGCATTCGCAGAGTATCACAACAATTATAAAGAATATTACAGCTCGCTCAGTTCTCCAAGAGTCACCAAATCCCCTACTTTCGGGTCTATTTACATATGACAGTAAAGAAGAAGACTTGAATTTAGCGACATTTCTGATGGACAGAAAGGTCATATTGCCAAGAGTTGCACATGAGATACTAGATAACTCTTTGACAGGAATCAGAGAATCTATCGCAGGAATGCTGGACACTACAAAATCATTAGTACGGGTTAGTATTAGAAAAGGGGGTTTATCATACAATATCTTAAGAAAGCTGATAAATTATGATTTATTACAATATGAAACATTAACCAGGACTTTAAGGAAAGTCGTCACAAATAACATTGAATATGAATATATGTGTTCTGTGGAATTAGCAATTGGATTAAGGCAAAAAATGTGGTCACATCTAACATATGGGAGACCTATACATGGATTAGAAACACCTGATCCTCTAGAACTCCTTAAAGGAACATTCATCAAAGGATCTGAGGTTTGCAAAATATGCAGGTCTGAAGGTGATAATCCTATATATACTTGGTTTTATTTACCTGAGGAAATAGATTTAGATAACCTAGAACAAGGGAATCCATCTATAAGAATACCATATTTTGGGTCTACTACTGACGAAAGATCAGAAGCACAACTAGGTTATGTTAAGACACTGAGTAAACCTGCGAAAGCAGCGATTAGGATTGCTATGATATATACTTGGGCTTACGGTACTGATGAGATATCATGGATGGAAGCGGCTCAGATTGCACAAACAAGAGCAAATTTAAGTCTTGATAATTTGAAACTTCTGACTCCGGTATCAACATCCACAAATCTGTCCCATAGATTAAAAGACACTGCTACCCAGATGAAATTCTCAAGTGCAACCCTAGTTAGAGCTAGTAGATTTATTACTATATCAAATGATAAGATGGCTCTGAAAGAGGCAGGTGAGACAAAGGATACTAATTTAATATATCAGCAGATAATGTTGACAGGACTTAGTGTCTTTGAATTCAATACTAGATACATTAAAGGTAAGACTAAACAACCAATGATCCTACACTTACATTTAAACAATGGCTGCTGCATAATGGAATCACCACAAGAGACTTGTATCCCTCCTAAATCTACTCTAGATTTAGAAGTAACTAATGAAGAAAATAAATTAATATATGATAATAATCCATTAGAAAGTGTTGATCTCAGCATTTTCCAAAAAATTAGAGATATCGTGCATACTGTAGATATGACTTTCTGGTCTGATTTGGAAATAATGAGAGCAGTGACTATCTGTACGTCTATGACAATAGCAGACACCATGTCTCAATTGGATAGAGATAACCTTAAAGAAGTAATTGTTCTTACGAATGATGATGACATTAATAGCTTAATAACAGAGTTTATGATAATAGATATCCCGCTCTTTTGCTCGACATTCGGAGGAATCTTAGTAAATCAGTTTGCGTATGCATTATACGGTCTAAATATAAGAGGTAGAGAAGAAATATGGGGTTACGTTACACGGACTTTGAAAGATACTTCTCATGCCGTGTTAAAGGTACTTGCTAATGCATTGTCACATCCAAAGGTGTTCAAGAGATTCTGGGATTTCGGTGTTTTAGAGCCTGTATATGGACCTAATTTATCCAACCAAGATAAGATAATGTTAGCATTATCTGTTTGTGAGTACTCAATAGACTTATTCATGAGGGATTGGCAAAGCGGAATACCACTAGAAACCTTTATATGTGACAACGATCCAGAAGTAGTTGAATTGAGAAAAGGTGCCTACTTGGCAAGACATTTAGCATATTTATGCAGCTTAGGAGAGATTTCTTCATATGGCCCTAGATTAGAAACTCTAACATCGTTAGAAAGGTTAGAGGTTCTTAAAAGCTACCTAGAGATATCTTGTTTAGAGGATCCAACATTGAGATACAGTCAGGTTACAGGGTTGGTATTAAAAGTGTTCCCATCAACAGTAGTATATATCAGGAAGTTAGCTATAAAGATGTTGAGGATTAGGGGCATAGGGGTGCCAGAGGTGTTGGAAGACTGGGATCCCAGTCATGAACAAGCTCTACTAGATAATATAGCTCAAGAGATCCAACATAATATCCCAATAAACCAATCTATCAAGACACCTTTCTGGGGGCTCAAAGTCAATAATTCTCAAGTCTTACGTCTAAGAGGATATAAGGAGGTTAAGGATAGGAAATCAGGGCGATCAGGAGTAGGTTTAACACTTCCGTGTGATAATAGGTACTTATCTCATCAGATAAGACTTTTCGGGATTAATAGTACTAGCTGCTTGAAGGCCTTGGAGTTAACATATTTAATAGGACCATTGATAGATAAAAGTAAAGATAGATTATTCTTAGGGGAAGGTGCAGGTGCTATGTTGTCATGTTATGATGCAACGTTAGGACCTTCGATGAACTATTACAACTCAGGTGTCTCATCATGTGATATAAATGGTCAGAGAGAATTAGGGATCTATCCATCTGAGGCTGCATTAGTGGCAAAGAAACTGAACAATGTAACTAATTTGGATCAGAGAATTAAGGTGCTGTTTAACGGAAACCCTGGGTCTACATGGGTTGGCAACCAGGAATGCGAAACATTAATTTGGAGTGAATTACAGGACAAATCAATCGGCTTGATACATTGTGATCTAGAAGGTGGAGAACTCAAAGATACACCAACAGTGCTGCATGAACATTATAGCATAATTCGGATAGCATATTTAGTAGGAGATAACGATGTTTTATTAGTGACTAAAATTGCACCAAAATTGGGTACAGATTGGACTCAGCAACTATGCTTGTATCTAAGATATTGGAATGAGGTCAATTTGGTTGTTCTTAAAACATCTAATCCTTCTTCTACTGAGATGTATTTGTTATCAAGGAATCCAAGTAAAGATGTGATTGAGGATAGTCTAACAGTACTCTCAGATCTAAAGCCATTGTCTAAAAAAGATAGTATACAATTAGAAAAGTGGATTTTGATTGAGAAAGACAAAGTTAAGGAATGGCTAATTAAAGAATTAAGAGAGGGAGAACTGATGTCAGGTTCACTCAGGCCTTATCACCAGGCACTTCAGATTTTTGGATTTGAGGCCAACTTGCACAAATTGTGTAGAGACTTCTTATCAACTATGAGTATCTCAGATATCCAGATGTGTATAAATTCATTCTACAGAGTTTTAAAAGATACAATATTTGAGTGGAATCGGATAACAAATGATCACAAGACATGTAAACTCACAGGGAAATATGAGTTATATCCTATAAGAGACAGTGGGAAGTTGAAAGTGATATCAAGAAGGCTTATAATATCCTGGATTGCTTTGTCTATGTCTACTAGACTGTTAACAGGTGCTTTCCCCGATGTTAAGTTTGAGTCCAGATTGAATATAGGTCTAGTCTCCTTATCTACGAATGAGATCAAATCACTTAAACTTATATCCAAGGCTACGGTGGATAGGTTCCAAGAAGTGATCCACAGTGTATCCTACAGATTCTTGACTAAAGAAATTAAAATACTCATGAAGATACTTGGAGCTGTTAAATTATTTGGTGCAAGACAGACTTACAACCATTCAGCTTTAACACAAGAATCCTTATCCGATATAGAAGGATACCTAGATGATTAG
>PRV1_CN-HK_2013_JX857411 extraction
ATGGCAGGGTTATTAAGTGTCTTTGACACATTTAGTTCTAAAAGGAGTGAGAGCATAAATAGAGGAGGTGGTGGTGCGGTTATACCTGGACAAAAGAACACCGTCTCAGTATTTGTCCTAGGGTCAAGTATTGTAGACGATAGCGATAAGTTAGCTATAGCACTCATGTTTTTAACACATGCTCTTGATACTGACAAGCAACACTCACAAAGAAGCGGCTTCCTGGTTTCATTAATGGCAATGGCATATAGTAGCCCTGAATTATATCTAACAACTAATGGAGTTAATGCAGATGTCAAATATGTTATCTACACAATTGAGCATGATCCCCAGAGGACAACCCATAATGGGTTCATTGTTAGGACAAGAGATATAGACTATGAAAAGACAACAGAGTGGCTATTCAGCCGTATAACTAATAAATACCCATTACTTCAAGGACAAAAAGACACTCATGATCCAGAATCACTACTCCAAACTTATGGATATCCCTCATGCTTAGGAGCATTGATAGTCCAGGTTTGGATTGTCTTGGTCAAAGCAATTACAAGTAGTGCTGGATTGAAGAAAGGATTCTACAATAGGCTTGAAGCCTTCAGGCAGGATGGAACAGTTAGAAGCTCACTAGTCTTCAGTGGAGAGACAGTTGAGGGGATTGGGTCAGTGATGAGGTCTCAGCAGAGCCTGGTATCTTTAATGGTAGAAACACTAGTTACTATGAACACAGCTAGATCTGACTTGACCACTCTAGAGAAGAATATTCAGATTGTTGGGAATTACATCAGAGATGCAGGTCTTGCTTCATTCATGAACACGATTAGATATGGTGTGGAGACTAAGATGGCAGCACTTACATTATCTAATCTTAGACCTGATATAAATAAACTTAAGAGTTTAATTGACATCTACTTATCCAAAGGTGCAAGAGCCCCCTTTATATGTATATTACGTGATCCAGTACACGGAGAATTCGCTCCTGGAAATTATCCAGCATTGTGGAGTTATGCTATGGGGGTCGCAGTAGTCCAGAACAAAGCCATGCAGCAGTATGTGACAGGGAGAACATATCTGGATATGGAAATGTTCCTTCTTGGTCAAGCAGTAGCTAAAGACGCAGAGTCCAAGATTAGTAATGCATTAGAGGATGAATTAGGTATAACTGAAAATGCCAAAGACAGGCTCAAACATCATCTTGCCAACCTTTCTGGAGGTGATGGAGCTTATCATAAACCTACTGGTGGAGGAGCAATAGAAGTTATAATTGATAATGCAGACATAGATCTCAGGACAGAGGAAACCACAGAAGAATCCCCAATCAGGCTTTCCAATATTAGAGACAACAAAGGGAGAGTAGCAGACGGACAGAGGAGATGGGGAACAACCAGATCCATTAGTGATGACTTTAATCCAGATAACAACACTGACGATGAAGTATCCGCTGCAGAAAGGAGGATTGCAGAAAGACTGGCAAAAAGAGAGGGGAAGAACACCAGATCGGACATACTCACCACCGAGGGTATGACTGAAGATACAGATAACGATGATGATATAATGAAAATGAATGCACTAGGAGGAATATAATAAATCCAAATAAAGGGTTTTTTATATTGGTTAATAAGAAAAACTTAGGGTGAAAGAATAGCTCCTAGATACTAGGAACTTTATCACTCTCAAAGATAGGATCTCAAACTGGCCACCTACAAAAGAACCCCCCAAAATCCAGAGATTAAATGGATCAGGATGCCTTCTTTTCTGAAGAATCTATGGAGGAACAAAAGGAGGGACACTCAACAACCCGCACACTCACCAGTGCAGTCGGACTCATCGACATCATCCTTGCCAGTGAGCCCACAGACATTAGAAAAGATAGAAAATACCTATGTGAGCCCATCACAGCTTGGGGAAAATCAGATGCAAGCAAGATTTCTAAGGGTACAGTCTGTGAAGAAAACCCAGGAACAGAAAGGGAAGATTATGGACAAAGTGAAGAGAGTGGAATTCTTAGGGAGTCAAACAAGTTTAAAGCAAAAGTTTCTTTTGGAGAGACTAATAGCTCAGATACATCATGGAGGGCTCGGAGAAGAAGTAGTGCAGACTCTATACTTGAGAATATGGGCAATGGATCCGACTCCTATGGCGACGAAATTACTAGAAATGGAGGAGGAAATCAGAGACAAAGTCTTGAAGCTGAAGTTGGAGAGATGGATCCGAGTTCTAATACGAGGAGAAAAGACAAAACTGAGGGACTTCCAGAAGAGATACGAGGAGGTTCATCCATACCTAATGACAGAGAAGGTAGAAGAAATAATAATGGAGGAAGCCTGGAGTCTGTCAGCACACATAATCCAAGAGTAGAAAACAATATCACAGATCCAAATCATCACCTTGAAGAAGAGGTACTCAGGAGGAACAAGCCACGAGAGGTGAATGCTACAAGTCAATGGTCAGGTGGATACAAGACTGATCAACAAGACGGTAGGCATGAAATGATAACTAATCCAATATTTTCAAATCAAAATAAGTCACAAGGCACAAAAAAGGAAAAAGGGAAAGAATCAACTGTAAAGCCCAAGACCAGAAAATCTAAAATGTCTTTTGAAGATACAAAAAGCACAGATCACATCTATGAAGACTCTCAAGAACATATAAGGAGAAAGAAAACAGATAACGAGCCATCACAAAAGATTGGTAAAAAAGGCACAGACGAGAATACCTTATATACAGAAGAGGTGATCAAATTGTTAGTGAGTCTTGGTGTAATCCCATCTGCAGCCGCATTCAACCAATCCCGAAACATATGCCATGTATTTGCAAAACGTGTCCTCAATTCTGTGAACTCTGCAGAAATGACAGCTAATATGTGCGGATTATTGTTATCTGTTGAGAAATCAGTATCAGATCGGATTGAAGAAAATAAGACACTAATAAATCAGATTATAAGTGATTTAAGTACAAGTAGGGAAGTGCAGAAACGTTTCACCGAGTATCAAAAGGAACAGAACTCATTGATTATGTCAAATCTGGCGACACTCCACATCATAACAGACAGAGGAGGAAAGAACAACAGCATGGACACAGGGGAGAGGAAACCATCAATCAGGACCAAGGGCAAGGAGCCAACACAGAGAACACAAAGATTTGATCCATCTATGGAATTCACCGAGGAGATTAAGTACAAACCCGATCTATACAGGGAAGACACATTGAGACAAAGAATAACAAATCCTGTCCTTGATGAGAGCGTAGACAGAATCGACAATTCGAATGCCGCGAGACTGATACCTTGCAAAGAGAAATCAACACTGCGTTCACTCAAATTGATTATTGAGAACAGCAATTTAAGTAAAGCAGACAAAATTGCTTATATCAGGTCACTATCAAAATGCAAAGATGACAAAGAGGTAGAATCAGTAATGAAACTATTTGAGGAAGATATAGAATCAAGTAATGAATAATCACTGATCAGCATATCCAGAAAACATCAAGACAAGAGTGTACTGTGGTGAGTAATGACTCTCCAAATACCTAATAAGAAAAACTTAGGGTGCAAGACTCACCAACCAAATCAAGCAAATGGCCGAGATCTACAAGTTCCCCAAGCTATCGTATGAGGAACATGGATATATGGAACCTCTACCACTAAAGACTGGCCCAGACAAGAAGGCAATCCCACACATAAGGATAATCAAGATAGGGGACCCACCGAAACATGGAAATCGATATCTTGATATTCTCTTACTTGGATTTTATGAGATACCCAAAGAAGTTGGAACTTACGGTAGTGTATCAGACCTGACGAGACCCACAGGATACACAATCTGCGGTTCAGGATCATTACCTATAGGAATTGCTAGGTACTTAGGTACAGATCAGGAACTACTCAAAGCATCAGTAGAGCTAAAGGTGACAGTGAGAAGGACAGTAAGGTCAAGTGAGATGATTGTGTATATGGTAGATTCCATACCACCAGCAATGATGGCTTGGGCTTCTAGGCTGAAACGAGGCATGATATTCAATGCGAACAAAGTAGCCCTAGCTCCTCAATGTCTACCTATAGACAAAGATATAAGATTCAGAGTTGTCTTTGTTAATGGCACTTCTCTAGGTTCCATTACAATAGCAAAAGTTCCCAAGACATTAGCCGATCTTGCCTTACCGAATTCCATATCCGTCAATTTAATGGTCTCACTCAAGACTGGTGCGTCAACTGAGTCCAAGGGCATTATTCCTACGCTAAACGAAAAGGGCGACAAGGTACTAAACTTTATGGTACACCTCGGATTAATACATAGGAAAGTCGGAAGGGTGTATTCAATGGAGTATTGCAAGGGTAAAGTAGAAAAGATGCGGCTGATCTTCTCGTTAGGACTGATTGGAGGAATCAGTTTCCATGTTCAGCTTACAGGTGTGGTATCTAAATCCTTTGTTGGTCAGCTTGGAGGGAAAAAGGAAATATGTTACCCTTTGATGGATGTTAATCCACACATGAATTTAGTTATCTGGGCTGCTTCTGTTGAAATCACTGGCGTAGATGCTGTTTTCCAACCCTCCATTCCAAGAGATTTTAAATACTACCCGAATGTGGTGGCAAAAAACATTGGGAAAATCAAAGCCTAGAGATCTACAGCCACAGCAACCCCAGACATTCCAATATTAGACTGGTAAGTGTCATTATATGATCAGCATCATTCATCAGAAATAAGAAAAACTTAGGGTACAAGTTATCCAAAAAAGACAAAACAGAACAAACAGATCAAGACAAAACATCACAAGATGCAAGTCACCACCCTCAGAACAGCCATAATACTAAGCATAGCACTATTAGTGACCAGTCAAGTTCCCAGAGATAAACTAGCCAATTTAGGGATCATCATTAAGGACAGCAAATCACTCAAAATTGCAGGATCTTATGAAAACAGATACATAGTCTTAAGCCTTGTACCAACAATAGACAATGTGAATGGGTGTGGTTCCATCCAAATAGCAAAATATAAGGAGATGCTTGAAAGATTGTTAATACCGATAAAAGATGCACTAGATTTACAAGAATCTTTGATAGTGATTGATAATGAAACCGTCAACAACAATTATCGTCCACAGTATAGATTTGTTGGTGCAATTATCGGGACTATAGCCCTTGGGGTAGCGACTGCGGCCCAAGTTACAGCAGGAGTGGCCTTGATGGAAGCAAGAGAGGCAAAAAGAGATATATCAATGTTAAAAGAAGCAATTGGAAAGACTCAGAACTCAATTGAGAAATTACAGAATTCTGCAGGTGAACAGATACTGGCTCTCAAAATGCTCCAAGATTATGTCAATGGAGAGATCAAGCCAGCTATTGAAGAACTTGGATGTGAGACTGCTGCACTTAAATTAGGAATTGCACTTACACAACATTATACAGAGCTCACAAATGCCTTTGGATCTAATCTAGGTTCCATAGGAGAGAAGAGCTTAACATTACAGGCCCTATCATCATTATACAAGACTAATATAACTGATATACTAACAGCAACTAATCTCGGGAAAACAGATATTTATGACATTATATATGCTGAGCAAGTTAAAGGAAGAGTAATAGATGTCGACCTTAGACGATATATGGTTACAATATCTGTAAAGATACCAATATTATCAGAAATACCAGGAGTATTGATCTATGAAGTTTCCTCTATATCTTACAATATAGATGGAGCAGAGTGGTATGTTGCTGTACCTGACCACATATTAAGTAAATCCGCATATATAGGAGGTGCAGATATAAGTGATTGTATAGAATCTAGATTGACATATATTTGCCCGCAAGATCCTGCTCAGATTATAGCAGATAACCAACAGCAATGTTTTTTAGGTCATCTTGACAAGTGCCCTATTACTAAAGTCATTGATAATCTTGTGCCTAAATTTGCATTTATAAATGGTGGAGTAGTTGCGAACTGTATAGCCTCCACATGTACCTGTGGAGAAGAGAGGGTCCAGGTCTCTCAGGATAGAAATAAAGGAGTAACCTTTTTGACTCACAATAATTGTGGATTAATAGGGATAAACGGGATAGAATTTCATGCCAACAAGAAAGGAAGTGATGCTACTTGGAATGTCTCCCCTATAGGAGTAGGACCAGCAATATCGTTAAGGCCAGTAGATATATCTTTACAAATAGTTGCTGCTACTAATTTTCTAAACTCATCACGAAAAGATCTTATGAAAGCAAAAGAAATCTTAAACCAGGTAGGAAATCTTAAAGATTTAACCGTCATAACGATAATTAATATAGTAATTATAGCTGTATTACTTATATGTGTAATTAGATTAGGCGTACTGTATTACCAATTGAGAAGTGCACTAGGGATGAGAGACAAGATGTCAGTATTAAACAATAGTTCTTATTCTTTAGAACCAAGAACCGCCCAGATACAAGTAATGAAGCCTACCAGTTTCATGGGATAAACTATGAAGATATATTTTAATCCATCCTCACTAATCAAAGTAAAGAAAACTTAGGGTGCACGACAGTAACTCACCACCAAAGGTGAAAAAGACCAGAGATCAACACACCAAGGGATGGAAGAGACCAAAGTTAAGACATCAGAGTACTGGGGCAAGAGTCCTCAAATTCACGCAACAAATCATCCTAACGTACAGAACAGAGAGAAGATCAAAGAAATATTAACAATTTCAATATCATTTATTTCTTCCTTATCTCTTGTACTGGTTATAGCTGTATTGATAATGCAATCCTTACACAACGGCACAATACTGAGATGTAAAGATGTGGGCCTAGAATCCATCAATCAATCCACTTACTCCATATCTAATGCAATTCTGGACGTCATCAAACAAGAACTGATAACTCGTATAATAAATACTCAAAGTTCTGTGCAGGTAGCTCTCCCAGTCTTGATTAACAAGAAAATCCAGGATCTCTCACTAACCATTGAGAAAAGTTCAAAAGTGCATCAAAATTCTCCTACTTGTAGTGGTGTGGCTGCCCTAACACATGTGGAAGGAATAAAACCTTTGGATCCAGACGATTACTGGAGGTGTCCAAGTGGGGAACCATATCTGGAGGATGAATTGACATTAAGCCTTATTCCTGGACCTAGTATGCTGGCTGGAACATCTACCATTGATGGCTGTGTAAGATTACCATCTCTTGCAATAGGAAAATCGCTATATGCCTATAGTTCCAACTTAATAACTAAGGGTTGTCAAGACATAGGGAAATCCTATCAAGTGCTACAGTTAGGTATTATAACTCTAAACTCAGACCTACATCCTGATTTAAATCCTATAATATCACATACTTATGATATAAATGATAATAGAAAGTCTTGTTCTGTTGCTGTGTCTGAAACTAAAGGATACCAATTATGCTCGATGCCACGTGTCAATGAAAAAACGGACTACACTAGTGATGGTATAGAAGATATAGTTTTTGATGTACTTGATCTCAAAGGGTCCTCTAGAAGTTTCAAATTTTCAAACAATGATATAAACTTTGATCATCCTTTCTCAGCGTTATACCCTAGCGTAGGAAGTGGTATTATATGGAAAAATGAACTGTATTTCCTAGGTTATGGGGCTCTGACAACTGCACTTCAAGGGAATACAAAATGTAATTTAATGGGATGTCCAGGAGCAACACAAGACAACTGCAACAAGTTCATCTCTAGTTCATGGTTGTACAGCAGACAGATGGTTAATGTCCTGATACAGGTTAAGGGGTATCTATCTAACAAGCCAAGTATTATAGTTAGAACAATCCCAATAACAGAAAATTATGTAGGAGCAGAAGGGAAACTAGTGGGAACACGTGAGAGAATATATATATATACAAGATCAACGGGTTGGCATACCAATTTACAAATAGGAGTACTTAATATAAATCATCCAATAACCATAACTTGGACAGATCACAGAGTTCTATCAAGACCTGGAAGAAGTCCTTGTGCCTGGAATAATAAATGCCCTAGAAATTGTACTACTGGTGTATACACAGATGCTTATCCTATATCGCCTGATGCTAATTATGTTGCTACAGTTACTCTATTATCTAATTCAACACGGAATAATCCTACTATTATGTATTCATCTTCTGATAGAGTATATAATATGTTAAGATTAAGAAATACTGAATTAGAAGCTGCATACACAACCACGTCATGTATTGTCCATTTTGATAGAGGTTATTGTTTTCATATTATAGAAATTAATCAAAAAGAACTGAATACACTACAACCTATGCTTTTTAAGACTGCAATACCTAAAGCCTGCAGGATAAGCAATTTATAAGACACCTATTGAAATAATAATCTATATCTAATTACTTACAAGGGTGACCATGCATGACTTAGAGACAGGTGATCTGTGGACACAAATCATACAGGTCATTAAATAGCATATAATACATCTAATAAGAAAAACTTAGGTTGAATGCCAGAGCATTCAGCCAGAATGGATCAATTTAATATGTCTCAAAATCCAAGTGATATACTATACCCTGAATGCCATCTGAACTCTCCAGTTGTGAAAGGGAAGATCGCTCAGCTACATGTCTTGTTAGATATTAATCAGCCGTATGAAATGAAGGACCCTAGTATAATAGAAATCACGAAAGTTAAAATTAAATCCGGAGGGTTAAATCAAAGGTTAATCAGAATCAGGTCTCTAGGGAAAGAGATGAGGAGAATTATACTTGATTTTGATAAGTATACATTTGAACCCTACCCAATATTTTCTAAAGAATTATTTAGATTAGAGATACCAGAGATTTGTGATAAAATTCGATCAGTTTTTGCAGTGTCTGACAAGTTAAGCAAAGATATATCCCAACCATTACAATACTTATGGAGAGATGTGCGTAGGCAGTTGGGAGGGGATTGTTCCAAGGATCTTTCTAACAATGAGATTGATATACATAAAATTCCTGAAATCCATACTAAATTCACCAGAAATAACTGGTATAAACCATTCATGACATGGTTTAGTATTAAATATGATATGAGAAGATGTCAAAAGAATAGGGAAAACATAAACTTAGACAGTAGGAAATCATATAACTATCTTAACTGTAAATACTATTCTATGATTATCCATCCGGATCTCTTAATGATATTGGACAAGGTCAAATACACAGGATACTTACTAACACCAGAATTAGTGCTAATGTACTGTGATGTAGTTGAAGGTAGATGGAATATGTCTGCTGCTGGACAATTAGATGACAAATCACACAAAATAACACTGAAAGGAGAAGAATTGTGGGACAGGATAGATGAATTATTTAAGATAATCGGGGAAGAGACATTTAATATTATATCACTACTGGAGCCATTATCTTTAGCATTGATACAATTAACAGATCCTGTTATGTCTTTAAAAGGTGCATTTATGAGACATGTCATCTCAGAAATGAATGAAACATTGGGTAAATGTGGAAACCTAACTGAACTTGAAGTGGATCACATAATGGATTCAATCCTGAATATTTTTATGGATACAACAGTAGATGAGAAAGCAGAGATATTCTCCTTCTTTAGGACATTTGGTCATCCTAGCCTTGAGGCCTCCTTAGCTGCTGAAAAAGTTAGGCAACATATGTATGCGCAGAAAAGTATAAAATATAAGACCTTATGTGAGTGTCACGCTATATTTTGTACAATTATAATAAACGGATATAGAGATAGGCACGGAGGACAATGGCCTCCATGTCAGTTCCCAGATCATGTGTGTCAAGAACTTAGGAATTCTCAAGGATCTAATTCAGCTATATCTTATGAAACAGCAGTTGACAATTTCGAGAGTTTTATAGGTTTCAGATTCGAGAAATTTATAGACCCTCAATTAGATGAAGACCTCACTATTTATATGAGAGATAAAGCATTGTCTCCAAGAAGAGAAGCCTGGGATTCTGTGTATCCAGATGGCAATCTGCTGTATAAAGTGCCGTTCTCTGAAGAAACAAGGAGATTGATAGAAGTCTTTATCAGTGATTCCAATTTCAATCCAGAAGACATTATACAATATGTAGAGACAGGAGAGTGGTTAAACGATGAGACTTTCAACATATCTTATAGCCTTAAAGAAAAGGAGATCAAACAGGAGGGTCGATTGTTTGCCAAGATGACATACAAGATGAGAGCAGTCCAAGTATTGGCAGAAACTTTACTAGCGAAAGGAATAGGAGGTCTATTTAATGAAAATGGTATGGTTAAAGGTGAAATCGATTTACTAAAGAGTCTAACTACTTTATCTATATCAGGGGTTCCAAGGACTAGCGAGATTTATAATGAATCAGTTAGTGAAGAAGAGGATAGGAAAAGATGGGAAAGGGAAAATTCCTCATACTATTGGGATAAAAGGAAAAAATCAAAACATGAGTTCAAGGCCACAGACTCATCTACTAACGGCTATGAGACTCTAAGCTGTTTTCTTACTACGGACTTGAAGAAATATTGTCTAAATTGGAGGTTTGAGAGTACATCTCTATTCGGGCAGAGATGTAACGAAATTTTTGGGTTCAAGAGATTCTTCAACTGGATGCATCCTGTATTGGAAGAATGTACAATATATGTGGGTGATCCTCACTGTCCCGTGCCCGATAAAATTCACATGAATTTAGAAGATCATGAAGATTCAGGCATCTTTATACATAGACCGAAAGGTGGGATAGAAGGTTATTGTCAAAAACTTTGGACTCTCATATCCATAAGTGCAATTCATCTAGCTGCTGTCAAGGTCGGGGTTAGAGTATCAGCTATGGTACAAGGTGATAACCAAGCAATTGCCGTGACATCCAGGGTACCAGTGACGGCCACGTATAGGTTCAAAAAGGAGCAGGTATATACGGAGATCACTAAGTATTTTAAGTCCTTAAGAGATGTGATGTCTGATTTAGGACATGAACTCAAACTCAACGAGACAATTATAAGTAGCAAGATGTTCGTGTATAGTAAGCGAATATATTATGATGGTAAAATACTACCCCAGTGTTTAAAAGCACTTACAAGGTGTGTTTTTTGGTCTGAGACCTTGGTGGATGAAAACAGGTCTGCGTGCTCCAATCTTGCAACTGCTATAGCTAAAGCCATAGAAAATGGTTATTCACCAATATTAGGTTACTCAATAGCTCTGTATAAGACTTGTCAGCAAGTATGTATTTCATTAGGGATGACTATCAATCCTACAATAACACCTAATATAAGAGACCAATATTATTTAGGGAAGAATTGGCTTAGATGTGCAGTTTTGATACCTGCTAATGTAGGGGGATTTAACTACATGGCAATGTCTAGATGCTTCGTCAGAAATATAGGCGACCCTGCAGTAGCTGCTCTAGCAGACCTCAAAAGGTTTATTCGAGCAGGACTATTGGACAAACAGATTTTGTACCGTGTAATGAATCAAGAGTCTGGAGATTCTAATTTCTTAGACTGGGCATCTGATCCATACTCATGTAATTTACCGCATTCGCAGAGTATCACAACAATTATAAAGAATATTACAGCTCGTTCAGTTCTCCAAGAGTCACCAAATCCCCTACTTTCGGGTCTATTTACATGTGACAGTAAAGAAGAAGACTTGAATCTAGCGACATTTCTGATGGACAGAAAGGTCATATTGCCAAGAGTTGCACATGAGATACTAGATAACTCTTTGACAGGGATCAGAGAATCTATCGCAGGAATGCTGGACACTACAAAATCATTAGTACGGGTTAGTATTAGAAAAGGGGGTTTATCATACAATATCTTAAGAAAGCTGATAAATTATGATTTATTACAATATGAAACATTAACCAGGACTTTAAGGAAAGTCGTCACAAATAACATTGAATATGAATATATGTGTTCTGTGGAATTAGCAATTGGATTAAGACAAAAAATGTGGTCACATCTAACATATGGGAGACCTATACATGGATTAGAAACACCTGATCCTCTAGAACTCCTTAAAGGAACATTTATCAAAGGATCTGAGGTCTGCAAAATATGCAGGTCTGAAGGTGATAATCCTATATATACTTGGTTTTATTTACCCGAGGAAATAGATCTGGATAACCTAGAACAAGGGAATCCATCTATAAGAATACCATACTTTGGGTCTACTACTGACGAAAGATCAGAAGCACAACTGGGTTATGTTAAAACACTGAGTAAACCTGCTAAAGCAGCGATTAGGATTGCTATGATATATACTTGGGCATACGGTACTGATGAGATATCATGGATGGAAGCAGCTCAGATTGCACAAACAAGAGCAAATTTAAGTCTTGATAATTTGAAACTTCTGACTCCGGTATCAACATCTACAAATCTGTCTCATAGATTAAAGGACACTGCTACCCAGATGAAATTCTCAAGTGCAACCCTAGTTAGAGCTAGTAGATTTATTACTATATCAAATGATAAGATGGCTCTGAAGGAGGCAGGTGAGACAAAGGATACTAATTTAATATATCAGCAGATAATGTTGACAGGACTTAGTGTTTTTGAATTCAATACCAGATACATTAAAGGTAAGACTAAACAACCAATGATTCTACACTTACATTTAAACAATGGCTGCTGCATAATGGAATCACCACAAGAGACTTGTATCCCTCCTAAATCTACTCTAGACTTAGAGGTAACTAATGAAGAAAATAAATTAATATATGATAATAATCCATTAAAAAATGTTGATCTCAGCATTTTCCAAAAAATTAGAGATATCGTGCATACTGTAGATATGACTTTCTGGTCTGATTTGGAAATAATGAGAGCAGTTACTATCTGTACATCTATGACAATAGCAGACACCATGTCTCAATTGGATAGAGATAACCTTAAAGAAGTAATTGTTCTTACGAATGATGATGATATTAATAGCTTAATAACAGAGTTTATGATAATAGATATCCCGCTCTTTTGCTCGACATTCGGAGGAATATTAGTAAATCAGTTTGCGTATGCATTATACGGTCTAAATATAAGAGGCAGAGAAGAAATATGGGGTTACATTACACGAACTTTGAAAGATACTTCCCATGCTGTGTTAAAGGTACTTGCTAATGCATTGTCACATCCAAAGGTGTTTAAGAGATTCTGGGATTTCGGTATTTTAGAGCCTGTATATGGACCTAATTTATCCAACCAAGATAAGATAATGTTAGCATTATCTGTTTGTGAGTACTCAATAGACTTATTCATGAGGGACTGGCAAAGCGGAATACCTCTGGAAACCTTTATATGTGACAATGATCCAGAAGTAGTTGAATTGAGAAAAGGTGCCTACTTGGCAAGACATTTAGCATATTTATGCAGCTTAGGAGAGATTTCCTCATATGGCCCTAGATTAGAAACTCTAACATCATTAGAAAGATTAGAGGTTCTTAAAAGCTATCTAGAGATATCTTGTTTAGAGGATCCAACATTGAGATACAGTCAGGTTACAGGGCTGGTATTAAAAGTGTTCCCATCAACAGTAGTATATATCAGGAAGTTAGCCATAAAGATGTTAAGGATTAGGGGCATAGGGGTGCCAGAGGTGTTGGAAGACTGGGATCCTAGTCATGAACAAGCCCTACTAGATAATATAGCTCAAGAGATCCAACATAATATCCCAATAAACCAATCTATCAAGACACCTTTCTGGGGGCTCAAAGTCAATAATTCCCAAGTATTACGTCTAAGGGGATATAAGGAGGTTAAGGATAGGAAATCAGGGCGATCAGGGGTAGGTCTAACACTTCCATGTGATAATAGGTACTTATCCCATCAGATAAGACTTTTTGGGATTAATAGTACTAGCTGCTTGAAGGCTTTGGAGTTAACATACTTAATAGGACCATTGATAGATAAAAGTAAAGATAGATTATTCTTAGGGGAAGGTGCAGGTGCTATGTTGTCATGTTATGATGCAACGTTAGGACCTTCAATGAACTATTATAACTCAGGTGTCTCATCATATGATATAAATGGTCAGAGGGAATTAGGGATCTATCCATCTGAGGCTGCATTAGTGGCAAAGAAATTGAATAATGTAACTAATTTGGATCAGAGAATTAAGGTGCTGTTTAACGGAAACCCTGGGTCTACATGGGTTGGCAACCAGGAATGTGAAACATTAATTTGGAGTGAGTTACAAGACAAATCAATCGGCTTGATACATTGTGACCTAGAAGGTGGAGAACTCAAAGATACACCAACAGTACTGCATGAACATTATAGCATAATTCGGATAGCATATTTAGTAGGAGATAACGATGTTTTATTAGTGACTAAAATTGCACCTAAATTGGGTACAGATTGGACTCAACAACTATGCTTGTATCTAAGGTATTGGAATGAGGTCAATTTAGTTGTTCTTAAAACATCTAATCCTTCTTCTACTGAGATGTATTTGTTATCAAGGAGTCCTAGTAAAGATGTGATTGAGGATAGTTTAACAGTAATCTCAGATCTAAAGCCATTGTCTAAAAAAGATAGTATACAATTAGAAAAGTGGATTTTGATTGAGAAAGACAAAGTTAAGGAATGGCTAATTAAAGAAATAAGAGAGGGAGAACTGATGTCAGGTTCACTCAGGCCTTATCACCAAGCACTTCAGATTTTTGGATTTGAGGCCAACTTGCACAAATTGTGTAGAGACTTCTTATCTACTATGAGTATTTCAGATATCCAGATGTGTATAAATTCATTCTACAGAGTTTTAAAAGATACAATATTTGAGTGGAGTCGGATAACAAATGATCACAAGACATGTAAACTCACAGGTAAATATGAGTTATATCCTATAAGAGACAGTGGGAAGTTGAAAGTGATATCAAGAAGGCTTATAATATCCTGGATTGCTTTATCCATGTCTACTAGACTGTTAACAGGCGCTTTCCCCGATGTTAAGTTTGAGTCCAGATTGAATATAGGTCTAGTCTCCTTATCTACGAATGAGATCAAATCACTTAAACTTATATCCAAGGCTACGGTGGATAGGTTCCAAGAAGTGATTCATAGTGTATCCTACAGATTCTTGACTAAAGAAATTAAAATACTCATGAAGATACTTGGAGCTGTTAAATTATTTGGTGCAAGACAGACTTATAACCATCCAACTTTAACACCAGAACCCCTATCTGATATAGAAGGATATTTAGATGATTAG
>PRV1_CN_2018_MK395271 extraction
ATGGCAGGGTTATTAAGTGTCTTTGACACATTTAGTTCTAAAAGGAGTGAGAGCATAAATAGAGGAGGTGGTGGTGCGGTTATACCTGGACAAAAGAACACCGTATCAGTATTTGTCCTAGGGTCAAGTATTGTAGACGATAGCGATAAATTAGCTATAGCACTCATGTTTTTAACACATGCTCTTGATACTGACAAGCAACACTCACAAAGAAGCGGTTTCCTGGTTTCATTAATGGCAATGGCATACAGTAGCCCTGAATTATATCTAACAACTAATGGGGTTAATGCAGATGTTAAGTATGTTATCTACACAATTGAGCATGATCCCCAGAGGACAACCCATAATGGGTTCATTGTTAGGACAAGAGATATGGATTATGAAAAGACAACAGAGTGGTTATTCAGCCGTATAACTAATAAATACCCACTACTTCAGGGACAAAAAGACACTCATGATCCAGAATCACTACTCCAGACTTATGGATATCCCTCATGTTTAGGAGCATTGATAGTCCAAGTTTGGATTGTCTTGGTCAAAGCAATTACAAGTAGTGCTGGATTGAAGAAAGGATTTTTCAATAGGCTTGAAGCCTTCAGACAGGATGGAACAGTTAGAAGCTCACTAGTCTTCAGTGGAGAGACAGTTGAGGGGATTGGATCAGTGATGAGGTCTCAGCAGAGCCTGGTGTCCTTAATGGTAGAAACACTAGTTACCATGAACACAGCCAGATCTGACTTGACCACTCTAGAGAAGAATATTCAGATTGTTGGGAATTACATCAGAGATGCAGGTCTTGCTTCATTCATGAACACGATCAGATATGGTGTGGAGACTAAGATGGCAGCACTTACATTATCTAATCTTAGACCTGATATTAATAARCTAAAGAGTTTAATTGACATCTACTTATCCAAAGGTGCGAGAGCCCCTTTTATATGTATATTACGTGATCCAGTACACGGAGAATTTGCTCCTGGAAATTATCCAGCATTGTGGAGTTATGCTATGGGGGTCGCAGTAGTCCAAAACAAAGCCATGCAGCAGTATGTGACAGGGAGAACATATCTGGATATGGAAATGTTCCTCCTTGGTCAAGCAGTAGCTAAAGACGCAGAGTCTAAGATTAGTAATGCATTAGAGGATGAATTAGGTATAACTGAAAATGCCAAAGACAGGCTCAAACATCATCTTGCTAACCTTTCTGGAGGTGATGGAGCTTATCATAAACCCACTGGTGGAGGAGCAATAGAAGTTATAATCGATAATGCAGATATAGATCTCAGGACAGAGGAAACCACAGAAGAATCTTCAATCAGGTTTTCCAATATTAGAGACAACAAAGAGAGAATAGCAGACGGGCAGAGGAGATGGGAAACAACCAGATCCATTAGTGATGATCTTAATCCGGATAACAACACTGATGATGAAGTATCCGCTGCAGAAAGGAGGATTGCAGAAAGACTGGCAAAAAAGGAAAAGAAGAACACCAGATCGGATATACCCATTACCGATGGTATGACTGAAGATACAGATAACGATGATGATATAATGAGAATGAATGCACTAGGAGGAATATAATAAATCCAAACAAAGGGTTCTATATATTGGTTAATAAGAAAAACTTAGGGTGAAAGAATAGCTCCTAGATACTAGGAACTTTATCACTCCTAAAGATAGGATCTCAAACTGGCCACCTACAAAAGAAACCCCCAAAATCCAGAGATTAAATGGATCAGGATGCCTTCTTTTCTGAAAAATCTATGGAGGAACAGAAGGAGGGACACTCAACAACCAGCACACTCACCAGTGCAGTCGGACTCATCGACATCATCCTTGCCAGTGAGCCCACAGACATTAGAAAAGATAGAAAATACCTATGTGAGCCCATCACAGCTTGGGGAAAATCAGAAGCAAGCAAGATTTCTAAGGGTACAGTCTGTGAAGAAAACCCAAGAACAGAAAGGGAAGATTATGGACAAAGTGAAGAGAGTGGAATTCTTAGGGAGTCAAACAAGTTTGAAGCAAAAGTTTCTTTTGGAGAAACTCATAGCTCAGATACATCATGGAGAGCTTGGAGAAGAAGTAGTGCAGACTCTATACTTGAGGATATGGGCAATGGATCCGACTCCTATGGCAGTGAAATTACTGGAAATGGAGGAGGAAACCAGAGACAAAGTCTTGAAGCTAAAGTTGGAGAGATGGATCCGAGTTCTAATACGAGGAGAAAAGACAAAACTGAGGGACTTCCAGAAGAGATACGAGGAGGTTCACCCATACCTAATGACGGAGAAGGTAGAAGAAGTAATAATGGAGGAAGCCTGGAGTCTATCAGCACACATAATCCAAGAGTAGAAAATAATATTATAGATCCAACTCATCACCTTGAAGAAGAGGTACTTAAGAGGAACAAGCCACGAAAAATGAATGCTACAAGTCAATGGTCAGGTGGATACAAGACTGATCAACAAGACGGTAGGAATGAATTGATAACTAATCCAACATTTTCAAATCAAAATAAGTCACAAGGCACAAAAAAGGAAAAAGGGAAAGAATCAGCTGTAAAGCCTAAGACCAGAAAATCTAAAATGTCTTTTGAAGACACAAGAAGCACAGATCACATCTGTGAAGATTCTCAAGAACATATAAGGAGAACGAAAACAGATAACGAGCCATCACAAAAGATTGGTAAAAAAGGCACAGAAGAGAATACCTTATATACAGAAGAGGTGATCAAATTGTTAGTGAGTCTTGGTGTAATCCCATCTGCAGCCGCATTCAACCAATCCCGAAACATATGTCATGTATTTGCAAAACGTGTCCTCAATTCTGTGAACTCTGCAGAGATGACAGCTAATATGTGCGGATTATTGCTATCTGTTGAAAAATCGGTATCAGACCGGATTGAAGAAAATAAGACACTAATAAATCAGATTATAAGTGATTTAAGTACAGGTAGGGAAGTGCAGAAACGTTTCACTGAGTATCAAAAGGAACAGAACTCATTGATTATGTCAAATCTGGCGACACTCCATATCATAACAGATAGAGGAGGAAAGAACAACAGCACGGATACAGGGGAGAGGAAACCATCAATCAGGACCAAGGGCAAAGAGCCAACACAGAAAACACAAAGATTTGATCCATCTATGGAATTCACCGAGGAGATTAAGTACAAACCTGATCTATACAGGGAAGACACATTGAGACAAAGAATAACAAATCCTATCCTCGATGAGAGTGCGGACAGAATCGACAATTCGAATGCCGCGAGACTGATACCTTGCAAAGAAAAATCAACACTGCGTTCACTTAAATTGATTATTGAGAACAGCAATTTAAGTAAAGCAGACAAAATTGCCTATATCAGATCATTATCAAAATGCAAAGATGACAAAGAGGTAGAATCGGTAATGAAACTATTTGAGGAAGATATAGAATCAAATAATGAATAATCACTGATCAGCATATCCAGAAAACATCAAGACAAGAGTGTACTGTGACGAGTAATAACTCTCCAAATACCTAATAAGAAAAACTTAGGGTGCAAGACTCACCAACCAGATCAGGCAAATGGCCGAGATCTACAAGTTCCCCAAGCTATCATATGAGGAACATGGATATATGGAACCTCTACCACTAAAGACCGGCCCAGACAAGAAGGCAGTCCCACACATAAGGATAATTAAGATAGGGGACCCACCGAAACATGGAAATCGATATCTTGATATTCTCTTACTTGGGTTTTATGAGATACCCAAAGAAGTTGGAACATACGGTAGTGTATCAGATTTGACGAGACCCACGGGATACACAATCTGCGGTTCAGGATCATTACCTATTGGAATCGCTAGGTACTTAGGTACAGATCAGGAACTACTCAGAGCATCAGTAGAGCTAAAGGTGACAGTAAGAAGGACAGTAAGGTCAAGTGAGATGATTGTGTATATGGTAGATTCCATACCACCAGCAATGATGGCTTGGGCTTCTAGGCTGAAACGAGGCATGATATTCAATGCAAACAAAGTAGCCCTAGCTCCTCAATGTCTACCTATAGACAAAGATATAAGATTCAGAGTTGTCTTTGTTAATGGCACTTCTCTAGGTTCCATCACAATAGCAAAAGTTCCCAAGACATTAGCCGATCTTGCCTTACCGAATTCTATATCCGTCAATTTAATGGTCTCACTCAAGACTGGTGCGTCAACTGAGTCCAAGGGCATTATTCCTACGCTAAATGAAAAGGGTGACAAGGTACTAAACTTTATGGTACACCTCGGATTAATACATAGGAAAGTCGGAAGGGTGTATTCAATGGAGTATTGCAAGGGTAAAATAGAGAAGATGCGGCTGATCTTCTCATTAGGACTGGTTGGAGGAATCAGTTTCCATGTTCAGCTTACAGGTGTGGTATCCAAATCCTTTGTTGGTCAGCTTGGAGGGAAAAAGGAAATATGTTACCCTTTGATGGATGTTAATCCACACATGAACTTAGTTATCTGGGCTGCTTCCGTTGAAATCACTGGCGTAGATGCTGTTTTCCAACCCTCCATTCCAAGAGATTTTAAATACTACCCGAATGTGGTGGCAAAAAATATTGGGAAAATTAAAGCCTAGAGATCCACAGCTACAATAACCCCAGATATTTCAATATTAGACTGGTGAGTGTCATTATATGATCAACATCATTCGCCAGAAATAAGAAAAACTTAGGGTACAAGTTATCCAAAAAAGACAAAATAGAACAAATAGACCAGGACAAAACACCACAAGATGCAAGTCACCATCCTTAGACCAGCCATAATACTAAGCATAGCACTATTAGTGACCAGTCAAGTCCCTAGAGATAAACTAGCCAATGTAGGGATAATCATCAAAGACAGCAAAGCACTCAAAATTGCAGGATCCTATGAAAACAGATACATAGTCTTAAGCCTTGTACCAACAATAGATAATGTGAGTGGGTGTGGTTCTATCCAAATAGCAAAATACAAAGAGATGCTTGAAAGATTGTTAATACCGATAAAAGATGCACTAGATTTACAAGAGTCTTTGATAGTGATTGATAATGAAACCATCAACAACAATTATCGTCCTCAGTATAGATTTGTTGGTGCAATTATCGGGACTATAGCCCTTGGGGTAGCAACTGCAGCCCAAGTTACAGCAGGAGTAGCCTTGATGGAGGCAAGAGAGGCCAAAAGAGATATATCAATGTTAAAAGAAGCAATTGGAAAGACTCAAAACTCAATTGAAAAATTACAGAATTCTGCAGGTGAACAGATACTGGCTCTCAAAATGCTCCAGGATTATGTCAATGGAGAGATCAAACCAGCTATTGAAGAACTTGGATGTGAGACTGCTGCACTTAAATTAGGAATTGCACTTACACAACATTATACAGAGCTAACAAATGCCTTTGGGTCGAATCTAGGTTCTATAGGAGAGAAGAGCTTAACATTACAGGCCCTATCATCATTATACAAGACTAATATAACTGATATACTGACAACAACTAATCTCGAGAAAACAGATATTTATGACATTATATATGCTGAGCAAGTTAAAGGAAGAGTAATAGATGTCGATCTTAGACGATATATGGTTACAATATCTGTTAAGATACCAATATTATCAGAAATACCAGGAGTATTGATCTATGAAGTCTCCTCTATATCTTACAATATAGATGGAACAGAGTGGTATGCCGCTGTACCTGACCACATATTAAGTAAATCCGCATATATAGGAGGTGCAGATATAAGTGATTGTATAGAGTCTGGATTGACATATATTTGCCCACAAGATCCTGCTCAGATTATAGCAGATAATCAACAGCAATGTTTTTTAGGTCATCTTGACAAGTGCCCTATTACTAAAGTCATTGATAATCTTGTGCCTAAATTTGCATTCATAAATGGTGGAGTAGTTGCGAACTGTATAGCCTCTACATGTACCTGTGGAGAAGAGAGGATCCAAGTCTCTCAAGATAGAAATAAAGGAGTAACCTTTTTGACCCATAAAAATTGTGGATTAATAGGGATAAACGGGGTAGTATTTCATGCCAACAAGAAAGGGAGTGATGCTACTTGGAATGTCTCCCCTATAGGAGTAGGGCCAGCAGTATCGTTAAGGCCAGTAGATATATCTTTACAAATAGTTGCTGCTACTAATTTTCTAAACTCATCACGAAAAGATCTTATGAAGGCAAAAGAAATCTTAAACCAAGTAGGAAGTCTTAAAGATTTAACCGTCATAACGATAATTAATATAGTAATTATAGCTGTATTGCTTATATGTGTAATTGGATTGGGCGTACTGTATCACCAATTGAGAAGTGCATTAGGAATGAGAGACAAGATGTCAGTGTTAAACAATAGTTCTTACTCTTTAGAACCAAGAACCGCCCAGATACAAGTAATTAAGCCTACCAGTTTCATGGGATAAACTATAAAGATATATTTTAATCCATCTTCATTAATCAGAGTAAAGAAAACTTAGGGTGCACGACAGTAACTCACTACCAAAGGAGAAATAGACCAGAGACCAACACACCAAGGGATGGAAGAGACCAAAATTAAGACATCAGAGTACTGGGCCAAGAGTCCTCAAATTCACGCAACAAATCATCCTAATGTACAAAACAGAGAGAAGATCAAAGAAATATTAACAATTTTTATATCATTCATTTCTTCCCTATCTCTTGTACTGGTTATAGCTGTATTGATAATGCAATCTTTACATAACGGCTCAATACTAAGGTGTAGAGATGTAGGTCTAGAATCTATCAATAAATCCACTCACTCTATATCTAATACAATTCTGGACGTCATCAAACAAGAGCTGATAACTCGTATAATAAATACTCAAAGTTCTGTGCAGGTAGCTCTCCCAGTCTTGATTAACAAGAAAATCCAGGATCTCTCACTAACCATTGAGAAAAGTTCAAAAGTGCATCAAAATTCTCCTACTTGTAGTGGTGTGGCTGCTCTGACGCATGTGGAAGGAATAAAACCTTTAGATCCAGACGATTACTGGAGGTGTCCAAGTGGGGAACCATATCTAGAAGATGAATTGACATTAAGCCTTATCCCTGGACCTAGTATGTTGGCTGGAACTTCTACTATTGATGGCTGTGTAAGATTACCATCTCTTGCAATAGGAAAATCGCTATATGCCTATAGTTCCAACCTGATAACTAAGGGTTGTCAAGACATAGGGAAATCCTATCAAGTGCTACAGTTAGGTATTATAACTCTAAACTCAGACCTACATCCTGATTTAAATCCTATAATATCACATACTTATGATATAAATGATAATAGAAAGTCTTGTTCTGTTGCTGTGTCAGAGACTAAAGGATACCAATTATGCTCGATGCCACGTGTCAATGAGAAAACAGATTACACTAGTGATGGTATAGAAGATATAGTTTTTGATGTGCTTGATCTCAAAGGGTCCTCTAGAAGTTTCAAGTTTTCAAACAATGATATAAACTTTGATCATCCTTTCTCAGCATTATACCCTAGTGTAGGAAGTGGTATTATATGGAAAAATGAACTGTATTTCCTAGGTTATGGGGCTCTGACAACTGCACTTCAAGGGAATACAAAATGTAATTTAATGGGATGTCCAGGAGCAACACAAGACAACTGCAACAAGTTCATCTCTAGTTCATGGTTATACAGCAAACAGATGGTTAATGTACTGATACAGGTTAAGGGGTATTTATCTAACAGGCCAAGTATTATAGTTAGAACAATCCCAATAACGGAAAATTATGTAGGAGCAGAAGGGAAACTGGTGGGAACACGTGAGAGAATATATATATATACAAGATCAACGGGTTGGCATACCAATTTACAAATAGGAGTACTCAATATAAATCATCCAATAACCATAACTTGGACAGATCACAGAGTACTATCAAGACCAGGAAGAAGTCCTTGTGCCTGGAATAACAAATGCCCTAGAAATTGTACTACTGGTGTATACACAGATGCTTATCCCATATCGCCTGATGCTAATTATGTTGCTACAGTTACTCTATTATCTAATTCGACACGGAATAATCCTACTATTATGTATTCATCTTCTGATAGAATATATAATATGTTAAGATTAAGAAATACTGAATTAGAAGCTGCATATACAACCACGTCGTGTATTGTCCACTTTGATAGAGGTTATTGTTTCCATATTATAGAAATTAATCAAAAAGAACTGAATACACTACAGCCTATGCTCTTTAAGACTGCAATACCTAAAGCTTGCAGGATAAGCAATTTATAAGACACATATTGAAGTAATAATCTATATCTAATTACTTAAAAGGGTGACCATGCATGTCTTAGAGGCAGGTGGTCTGTGGACACAAATCATACAGGTCATTAACTAGCATATAATACATCTAATAAGAAAAACTTAGGTTGAATGCCAAAGCATTCAGCCAAAATGGATCATTTAGATATGTCTCAAAATCCAAGTGATATACTATACCCTGAATGCCATTTGAACTCTCCAGTTGTGAAAGGGAAGATCGCTCAGCTACATGTCTTGTTGGATATTAATCAGCCGTATGAGATGAAAGACCCTAGTATAATAGAAATCACGAAAGTTAAAATTAAATCTGGAGGGTTAAATCAAAGGTTAATCAGAATCAGATCTTTAGGAAAAGAGATGAGGAGAATTATACTTGATTTTGATAAGTATACATTCGAACCTTACCCAATATTTTCTAAAGAATTATTTAGATTAGAGATACCAGAGATCTGTGATAAAATTCGATCAGTTTTTGCAGTGTCTGACAAGTTAAGCAAAGATATATCCCAACCATTACAATACTTATGGAGAGATGTGCGTAGGCAGTTGGGAGGGGATTGTTCCAAGGATCTCTCTAATAATGAAATTGATATACATCAAATTCCTGAAATCCATACTAGATTCACCAGAAATAACTGGTATAAACCATTCATGACATGGTTTAGTATTAAATATGATATGAGAAGATGTCAAAAGAATAGGGGAAACATAAACTTAGACAGTAGGAAATCATATAATTATCTTAACTGTAAATACTATTCTATAATTATTCATCCGGATCTCTTAATGATATTGGACAAGGTTAAATACACGGGATATTTACTAACACCAGAATTAGTGCTAATGTACTGTGATGTGGTCGAAGGTAGATGGAATATGTCTGCTGCTGGACAATTAGATGACAAATCACACAAAATAACACTGAAAGGAGAAGAATTGTGGGACAGGATAGATGAATTATTCAAGATAATCGGGGAAGAGACATTTAATATTATATCACTATTAGAGCCATTATCTTTAGCATTGATACAATTAACAGACCCTGTTATGTCTTTAAAAGGTGCATTTATGAGACATGTCATCTCAGAAATGAATGAAACATTGGGTAAAAGTGGGAACCTAACTGAACTTGAAGTGGATCACATAATGGATTCAATCCTGAACATTTTTATGGATACAACAGTAGATGAGAAAGCAGAGATATTCTCCTTCTTTAGGACATTTGGTCATCCTAGCCTTGAGGCCTCTATAGCTGCTGAAAAAGTTAGGCAACACATGTATGCACAGAAAAGTATAAAATATAAGACCTTATGTGAGTGTCACGCTATATTTTGTACAATTATAATAAACGGATATAGAGATAGGCACGGAGGACAATGGCCCCCATGTCAGTTCCCAGGTCATGTGTGTCAAGAACTCAGGAATTCTCAAGGATCTAATTCAGCTATATCTTATGAAACAGCAGTTGACAATTTCGAGAGATTCATAGGTTTCAGATTCGAGAAATTCATAGACCCTCAGTTGGATGAAGATCTCACTATTTATATGAGAGATAAAGCATTGTCTCCAAGAAGAGAAGCCTGGGATTCTGTGTATCCAGATGGCAATCTGCTGTATAAAGTGCCGTTCTCCGAAGAAACAAGGAGATTGATAGAAGTCTTTATCAGTGATTCTAATTTCAATCCAGAAGACATTATACAATATGTAGAGACAGGAGAGTGGTTGAACGATGAGACTTTCAACATATCTTATAGCCTAAAAGAAAAGGAGATCAAGCAGGAGGGTCGATTGTTTGCCAAGATGACATACAAAATGAGAGCAGTCCAAGTATTGGCAGAAACTTTGCTAGCAAAAGGAATAGGAGGTCTATTTAATGAAAATGGTATGGTTAAAGGTGAAATCGATTTACTAAAGAGTCTAACTACKTTATCTATATCAGGGGTTCCGAGGTCTAGCGAGATCTATAATGAATCAGTTAGTGAAGAAGAGGATAGGAAAAGATGGGAAAAGGGAAATTCATCATACTATTGGGATAAAAGGAAAAAATCAAAACATGAGTTCAAGGCCACAGACTCATCTACTAACGGCTATGAGACTCTAAGCTGTTTTCTTACTACGGACTTGAAAAAATATTGTCTAAATTGGAGATTTGAGAGTACATCTCTATTCGGGCAGAGATGTAACGAAATTTTTGGGTTCAAGAGATTCTTCAATTGGATGCATCCTGTATTGGAAGAATGTACAATATATGTGGGTGATCCTTACTGTCCTGTGCCCGATAAGATTCACATGAATTTAGAAGATCATGAAGATTCAGGCATCTTTATACAYAGACCGAAAGGTGGAATAGAAGGTTATTGTCAAAAACTTTGGACTCTCATATCCATAAGCGCAATTCATCTAGCTGCTGTCAAGGTCGGGGTTAGAGTACCAGCTATGGTACAAGGTGATAACCAAGCAATTGCTGTGACATCCAGGGTACCAGTGACGGCCACGTATAAGTTCAAAAAAGAGCAAGTATATACGGAGATCACTAAGTATTTTAAGTCTTTAAGAGATGTGATGTCTGATTTAGGACATGAACTCAAACTCAACGAGACAATTATAAGTAGCAAGATGTTCGTGTATAGTAAGCGAATATATTATGATGGTAAAATACTACCCCARTGTTTAAAAGCACTTACAAGGTGTGTTTTTTGGTCCGAGACCTTGGTGGATGAAAACAGGTCTGCGTGCTCCAATCTTGCAACTGCTATAGCCAAAGCCATAGAAAATGGTTATTCACCAATATTAGGTTACTCAATAGCTCTGTATAAGACTTGTCAGCAAGTATGTATTTCATTAGGGATGACTATCAATCCTACAATAACACCTAATATAAGAGACCAATATTATTTAGGGAAGAATTGGCTCAGATGTGCAGTTCTGATACCTGCTAATGTAGGGGGATTTAACTACATGGCAATGTCTAGATGCTTCGTCAGAAATATAGGCGACCCTGCAGTAGCTGCTCTAGCAGACCTCAAAAGGTTTATTCGAGCAGGACTATTGGACAAACAGATTTTGTATCGTGTAATGAATCAAGAGTCTGGAGAATCTAATTTCTTAGACTGGGCATCTGATCCATACTCATGTAATTTACCGCATTCGCAGAGTATCACAACAATTATAAAGAATATTACAGCTCGTTCAGTTCTCCAAGAGTCACCAAATCCCCTACTTTCGGGTCTATTTACATGTGACAGTAAAGAAGAAGACTTGAATTTAGCGACATTTCTGATGGACAGAAATGTCATATTGCCAAGAGTTGCACATGAGATACTAGATAACTCTTTGACAGGGATCAGAGAATCTATCGCAGGAATGCTGGATACTACAAAATCATTAGTACGGGTTAGTATTAGAAAGGGGGGTTTATCATACAATATCTTAAGAAAGCTGATAAATTATGATTTATTACAATATGAAACATTAACCAGGACTTTAAGGAAAGTCGTCACAAATAACATTGAATATGAATATATGTGTTCTGTGGAATTAGCAATTGGATTAAGGCAGAAAATGTGGTCACATCTAACATATGGGAGACCTATACATGGATTAGAAACACCTGATCCTCTAGAACTCCTTAAAGGAACATTCATCAAAGGATCTGAGGTTTGCAAAATATGCAGATCTGAAGGTGATAATCCTATATATACTTGGTTTTATTTACCTGAGGAAATAGATCTGGATAACCTAGAACAAGGGAATCCATCTATAAGAATACCATACTTTGGGTCTACTACCGATGAAAGATCAGAAGTACAACTGGGTTATGTTAAAACACTAAGTAAACCTGCTAAAGCGGCGATTAGGATTGCTATGATATATACTTGGGCTTACGGTACTGATGAGATATCATGGATGGAAGCGGCTCAGATTGCACAAACAAGAGCAAATTTAAGTCTTGATAATTTGAAACTGCTGACTCCGGTATCAACATCTACAAATCTGTCCCATAGATTAAAGGACACTGCTACCCAGATGAAATTTTCAAGTGCAACCCTAGTTAGAGCTAGTAGATTTATTACTATATCAAATGATAAGATGGCTCTGAAGGAGGCAGGTGAGACAAAGGATACTAATTTAATATATCAGCAGATAATGCTGACAGGACTTAGTGTTTTTGAATTCAATACCAGATACATTAAAGGTAAGACTAAACAACCAATGATCCTACACTTACATTTAAACAATGGCTGCTGCATAATGGAATCACCACAAGAAACTTGTATCCCTCCTAAATCCACTCTAGACTTAGAGGTAACTAATGAGGAAAATAAATTAATATATGATAGTAATCCATTAAAAAATGTTGATCTCAGCATTTTCCAAAAAATTAGAGATATCGTGCATACTGTAGATATGACTTTTTGGTCTGATCTGGAAATAATGAGAGCAGTGACTATCTGTACATCTATGACAATAGCAGACACCATGTCTCAATTGGATAGAGATAACCTTAAAGAAGTAATTGTTCTTACGAATGATGATGACATTAATAGTTTAATAACAGAGTTTATGATAATAGATATCCCGCTTTTTTGCTCAACATTCGGAGGAATCTTAGTAAATCAGTTTGCGTATGCATTATACGGTCTAAATATAAGAGGTAGAGAAGAAATATGGGGTTACATTACACGGACTTTGAAAGATACTTCTCATGCCGTGTTAAAGGTACTTGCTAATGCATTGTCACATCCAAAGGTGTTCAAGAGATTCTGGGATTTCGGTATTTTAGAGCCTGTATATGGACCTAATTTATCTAACCAAGATAAGATAATGTTAGCATTATCTGTTTGTGAGTACTCAATAGACTTATTCATGAGGGACTGGCAAAGCGGAATACCTCTAGAAACCTTTATATGTGACAATGACCCAGAAGTAGTTGAATTGAGAAAAGGTGCCTACTTAGCGAGACATTTAGCATATTTATGCAGTTTAGGAGAGATTTCCTCATATGGCCCTAGATTAGAAACTCTAACATCATTAGAAAGATTAGAGGTTCTTAAAAGCTACCTAGAGATATCTTGTTTAGAGGATCCAACATTGAGATACAGTCAGGTTACAGGGCTGGTMTTAAAAGTGTTCCCATCAACAGTAGTATATATCAGAAAATTAGCTATAAAGATGTTGAGGATTAGGGGCATAGGGGTGCCAGAGGTGTTGGAAGACTGGGATCCTAGTTATGAACAAGCTCTACTAGATAATATAGCTCAAGAGATCCAACGTAATATCCCAATAAACCAATCTATAAAGACACCTTTCTGGGGGCTCAAAGTCAATAATTCCCAAGTCTTACGTCTAAGGGGATATAAGGAGGTTAAGGATAGGAAATCAGGGCGATCAGGAGTAGGTCTAACACTTCCATGTGATAATAGGTACTTATCTCATCAGATAAGACTTTTTGGGATTAATAGTACTAGCTGCTTGAAGGCTCTGGAGTTAACATATTTAATAGGACCATTGATAGATAAAAGTAAAGATAGATTATTCTTAGGGGAAGGTGCAGGTGCTATGCTGTCATGTTATGATGCAACGTTAGGACCTTCAATGAACTATTATAACTCAGGTGTCTCATCATATGATATAAATGGTCAGAGGGAATTAGGGATCTATCCATCTGAGGCTGCATTAGTGGCAAAGAAATTGAATAATGTAACTAACCTGGATCAGAGAATCAAGGTGCTGTTCAACGGAAACCCTGGGTCTACATGGGTTGGCAACCAGGAATGCGAAACATTAATTTGGAGTGAATTACAGGACAAATCAATCGGCTTGATACATTGTGACCTAGAAGGTGGAGAACTCAAAGATACACAAACAGTACTGCATGAGCATTATAGCATAATTCGGATAGCTTATTTAGTAGGAGATAACGATGTTTTATTAGTGACTAAAATTGCACCTAAATTGGGTACGGATTGGACTCAGCAACTATGCTTGTATCTAAGGTATTGGAATGAGGTCAATTTAGTTGTCCTTAAAACATCTAATCCTTCTTCTACTGAGATGTATTTGCTATCAAGGAATCCAAGTGAAGATGTGATTGAGGATAGTCTAACAGTAATCTCAGATCTAAAGCCGTTGTCGAAGAAAGATAGTATACAATTAGAAAAGTGGATTTTGATTGAAAAAGACAAAGTTAAGGAATGGCTAATTAAGGAATTAAAAGAGGGAGAACTGATGTCAGGTTCACTCAGGCCTTATCACCAGGCACTTCAGATTTTTGGATTTGAGGCCAACTTGCACAAATTGTGTAGAGACTTCTTATCAACTATGAGTATTTCAGATATCCAGATGTGTATAAATTCATTCTACAGAGTTTTAAAAGATACAATATTTGAGTGGAGTCGGATAACAAACGATCACAAGACATGTAAACTCACAGGGAAATATGAGTTATATCCTATAAGAGACAGTGGGAAGTTGAAAGTGATATCAAGAAGGCTTATAATATCTTGGATTGCTTTATCCATGTCTACTAGACTGTTAACAGGCGCTTTCCCCGATGTTAAGTTTGAGTCCAGATTGAATATAGGTCTAGTCTCCTTATCTACGAATGAGATCAAATCACTTAAACTTATATCCAAGGCTACGGTGGATAGGTTCCAAGAAGTGATTCACAGTGTATCTTACAGATTCTTGACTAAAGAAATTAAAATACTCATGAAGATACTTGGAGCTGTTAAATTATTCGGTGCAAGACAGACTTATAATCATTTAGCTTTAACACCAGAACCCCTATCTGATATAGAAGGATATTTAGATGATTAG
>PRV1_THA_2023_PP766831 extraction
ATGGCAGGGTTATTAAGTGTCTTTGACACATTTAGTTCTAAAAGGAGTGAGAGCATAAATAGAGGAGGTGGTGGTGCGGTTATACCTGGACAAAAGAACACCGTCTCAGTATTTGTCTTAGGGTCAAGTATTGTAGACGATAGCGATAAGTTAGCTATAGCACTCATGTTTTTAACACATGCTCTTGATACTGACAAGCAACACTCACAAAGAAGCGGTTTCCTGGTTTCATTAATGGCAATGGCATATAGTAGCCCTGAATTATATTTAACAACTAATGGAGTTAATGCAGATGTTAAGTATGTTATCTATACGATTGAACATGATCCCCAGAGGACAACCCATAATGGGTTCATTGTTAGGACAAGAGATATGGATTATGAAAAGACAACAGAGTGGCTGTTCAGCCGTATAACTAATAAATACCCATTACTTCAGGGACAAAAAGACACTCATGATCCAGAATCACTACTCCAGACTTATGGATATCCCTCATGTTTAGGAGCATTGATAGTCCAGGTTTGGATTGTCTTGGTTAAAGCAATTACAAGTAGTGCTGGACTAAAGAAAGGATTTTTCAATAGGCTTGAAGCCTTCAGGCAGGATGGAACAGTTAGAAGCTCACTAGTCTTCAGTGGAGAGACAGTTGAGGGGATTGGGTCAGTGATGAGGTCCCAGCAGAGCCTGGTGTCCTTAATGGTAGAAACACTAGTTACCATGAACACAGCTAGATCTGACTTGACCACTCTAGAGAAGAATATTCAGATTGTTGGGAATTACATCAGAGATGCAGGTCTTGCTTCATTCATGAACACGATTAGATATGGAGTTGAAACTAAGATGGCAGCACTTACATTATCTAATCTTAGACCTGATATTAATAAACTAAAGAGTTTGATTGACATCTATTTATCTAAAGGTGCAAGAGCTCCCTTTATATGTATATTACGTGATCCAGTACACGGAGAATTTGCTCCTGGAAATTATCCAGCATTGTGGAGTTATGCTATGGGGGTCGCAGTAGTCCAGAACAAGGCCATGCAGCAGTATGTGACAGGAAGAACATATCTGGATATGGAAATGTTCCTTCTTGGTCAAGCAGTAGCTAAAGACGCAGAGTCTAAGATTAGTAATGCATTAGAGGATGAATTAGGTATAACTGAAAATGCCAAAGACAGGCTCAAACATCATCTTGCTAATCTTTCTGGAGGTGATGGAGCTTATCATAAACCCACTGGTGGAGGAGCAATAGAAGTTATAATTGACAATGCAGACATAGATCTCAGGACAGAGGAAACCACAGAAGAATCTTCAATCAGACTTTCCAATATTAGAGACAACAAAGGGAGAACAGCAGATGGACAGAGGAGATGGGAAACAACCAGGTCCATCAGTGATGACCTTAATCCAGATAACAATACTGACGATGAAGTATCCGCTGCAGAAAGGAGGATTGCAGAAAGACTGGCAAAAAAAGAGGGGAAGAACACCAGATCAGACACACTCATCACTGACGGTATGATTGAAGACACAGACAACGATGATGATATAATGAGAATGAATGCACTAGGAGGAATATAATAAATCCAAATAAAGGGCTTTATATATTGGCTAATAAGAAAAACTTAGGGTGAAAGAATAGCTCCTAGACACTAGGAACTTTATCACTCCTAAAGATAGGATCTCAAACTGGCCACCCACAAAAGAACCCCCCAAAATTCAGAAACTAAATGGATCAGGATGCCTTCTTTTCTGAAGAATCTATGGAGGATCAGAAGGAGGGGCACTCAACAACCAGCACACTCACCAGTGCAGTCGGACTCATCGATATCATCCTTGCCAGTGAGCCCACAGACATTAGAAAAGATAGAAAATACCTATGTGAGCCCATTACAGCTTGGGGAAAATCAGAAGCAAGCAAGATTTCCAAGGGTACAGTCTGTGAAGAAAACCCAAGAACAGAAAGGGAAGATCATGGACAAAGTGAAGAGAGTGGAATTTCTAGGGAGCCAAACAAGCCTGAAGCAAAAGTTTCTTTTAGAGAAACTCATAGCTCAGATACATCATGGAGGGCTTGGAGAAGAAGTAGTGCAGACTCTATACCTGAGAATATGGGCAATGGATCCGACTCCTATGGCAACGAAATTACTGGAGATGGAGGAGGAAACCAGAGACAAGGTCTTGAAGCTAAAGTTGGAGAGATGGATCAGAGTTCTGATACGAGGAGAAAAGACAAAACTGAGGGATTTCCAGAAGAGATACGAAGAGGTTCACCCATACCTAATGACAGAGAAGGTGGAAGAAATAATAATGGAGGAAGCCTGGAGTCTGTCAGCACACATAATCCAAGAGTAGAGTATAATATTACAGATCCAACTCATCACCTTGAAGAAGAGGTACTTAAGAGGAACAAGCCACGAGAGATGAATGCTACAAGTCAGTGGTCAGGTGGATACAAGACTGATCAACAAGACGACAGGCATGAATCAACAACCAATCCAATATTTTCAAATCAAAATAGGTCACAGGGCACAAAAAAGGAAAAAGGAAAAGAATCAGCAGTAAAGCCCAAGACCAGAAAATCCAAGATGTCTTCCGAAGACACAAGAAGCACAGATCAAATCTACGAAGACTCTCAAGAACACACAAGGAGAAAGAAAACAGATAACGAGCCAACACAAAAGATCGGTAAAAAAGGCACAGAAGAGAATACCTTATATACAGAAGAGGTGATCAAATTGTTAGTGAGTCTTGGTGTAATCCCATCTGTAGCCGCATTCAACCAATCCCGAAACATATGCCATGTATTTGCAAAACGTGTCCTCAATTCTGTGAACTCTGCAGAAGTGACAGCTAATATGTGCGGATTATTGCTATCTGTTGAGAAATCAGTATCAGACCGGATTGAAGAAAATAAGACATTAATAAATCAGATTATAAATGATTTAAATACAGGTAGGGAAGTGCAGAAACGTTTCACTGAGTATCAAAAGGAACAGAACTCATTGATTATGTCAAATCTGGCGACACTCCATATCATAACAGATAGAGGAGGAAAGAACAACAGCATAGATACAGGGGAGAGGAAACCATCAATCAGGACCAAGGGCAAGGAGCCAACACAGAAAATACAAAGATTTGATCCATCTATGGAATTCACGGAGGAGATTAAGTACAAACCTGATCTATATAGAGAAGACACATTGAGACAAAGAATAACAAATCCTGTCCTTGATGAGAGCGTAGACAGAATCGACAATTCGAATGCCGCGAGATTGATACCTTGCAAAGAAAAATCAACACTGCGTTCACTCAAATTGATCATTGAGAACAGCAATTTAAGCAAAGCAGACAAAATTGCCTATATCAGGTCATTATCAAAATGCAAAGATGACAAAGAGGTAGAATCAGTAATGAAACTATTTGAGGAAGATATAGAATCAAGTAATGAATAATCACTGACCAGCATATCCAGAAAGTATAAAGACAAGGATGTATTGTGATGAGTAATGACTCTCTAAATACCTAATAAGAAAAACTTAGGGTGCAAGATTCACCAACCAAATCAAGCAAATGGCTGAGATCTACAAGTTCCCCAAGCTATCATATGAGGAACATGGGTATATGGAACCTCTACCACTAAAGACTGGCCCAGATAAGAAGGCAGTCCCACATATAAGAATAATCAAGATAGGGGACCCACCGAAGCATGGGAATCGATATCTTGATATTCTCTTACTTGGGTTTTATGAGATACCCAAAGAAGTTGGAACATACGGTAGTGTATCAGATTTGGCGAGACCCATGGGATACACTATCTGTGGTTCAGGATCATTACCTATTGGAATCGCTAGATACTTAGGTACAGATCAGGAATTACTTAAAGCATCAGTAGAACTAAAGGTGACAGTGAGAAGGACAGTAAGGTCAAGTGAGATGATTGTGTACATGGTAGATTCCATACCACCAGCAATGATGGCTTGGGCTTCTAGGCTGAAACGAGGCATGATATTCAATGCGAACAAAGTAGCCCTAGCTCCTCAATGTCTACCTATAGACAAAGATATAAGATTCAGAGTTGTCTTTGTCAATGGCACTTCCTTAGGTTCCATCACAATAGCAAAAGTTCCCAAGACATTAGCCGATCTTGCCTTACCGAATTCCATATCTGTCAATTTAATGGTCTCACTCAAGACTGGTGCGTCAACTGAGTCTAAGGGCATTATTCCTACACTAAACGAAAAGGGCGACAAGGTATTAAACTTTATGGTACACCTCGGATTAATACATAGGAAAGTCGGAAGGGTGTATTCAATGGAGTATTGCAAGGGCAAAATAGAGAAGATGCGGTTGATCTTTTCACTAGGACTGGTTGGAGGAATTAGTTTCCATGTTCAGCTTACAGGTGTAGTGTCCAAATCCTTTGTTGGTCAGCTTGGAGGAAAAAAGGAAATATGTTACCCTTTAATGGATGTAAATCCACACATGAATTTAGTTATCTGGGCTGCTTCCGTTGAAATCACTGGCGTAGATGCTGTTTTCCAACCCTCCATTCCAAGAGATTTCAAATACTACCCGAATGTGGTGGCAAAGAATATCGGGAAAATAAAAGCCTAGAGATCCACAGTTTAAGTAACCCCAGACATTTCAATATTAGACTGGTAAGTGTCATTATATGATCAGAATCATTCATCAGAAATAAGAAAAACTTAGGGTACAAGTTATCCAAAAAAGACAAAACAGAACAAACAGATCAAGACAAAACATCACAAGATGCAAGTCACCACCCTTAGACCAGCCATAATACTAAGCATAGCACTATTAGTGACTAGTCAAGTCCCTAGAGATAAACTAGCCAATTTAGGGATCATCATTAAGAACAGCAAAGCACTCAAAATTGCAGGATCTTATGAAAACAGATATATAGTCTTAAGCCTTGTACCAACAATAGACAATGTGAGTGGGTGTGGTTCTATCCAAATAGCAAAATATAAAGAGATGCTTGAAAGATTGTTAATACCGATAAAAGATGCACTAGATTTACAAGAATCTTTGATAGTGATTGATAATGAAACCGTCAACAACAATTATCGTCCTCAGTATAGATTTGTTGGTGCAATTATCGGGACTATAGCTCTTGGGGTAGCAACTGCGGCCCAAGTTACAGCAGGAGTGGCCTTGATGGAGGCAAGAGAGGCAAAAAGAGATATATCAATGTTAAAAGAAGCAATTGGCAAGACTCAAAACTCAATTGAAAAATTACAGAATTCTGCAGGTGAACAGATACTGGCTCTCAAAATGCTCCAGGATTATGTCAATGGAGAGATCAAACCAGCTATTGAAGAACTTGGATGTGAGACTGCTGCACTTAAATTGGGAATTGCACTTACACAACATTATACAGAGCTCACAAATGCCTTTGGATCGAATCTAGGTTCCATAGGAGAGAAGAGCTTAACATTACAGGCCCTATCATCATTATACAAGACTAATATAACTGATATACTGACAGCAACTAATCTCGGGAAAACAGACATTTATGACATTATATATGCTGAGCAAGTAAAAGGAAGAGTAATAGATGTCGATCTTAGACGATATATGGTTACAATATCTGTAAAGATACCAATATTATCAGAAATACCAGGAGTATTGATCTATGAAGTCTCCTCTATATCCTACAATATAGATGGATCAGAGTGGTATGCCGCTGTACCTGACCACATATTAAGTAAATCCGCATATATAGGAGGTGCAGACATAAGTGCTTGTATAGAATCTGGATTGACATATATTTGCCCGCGAGATCCTGCTCAGATTATATCAGATAACCAACAGCAATGTTTTTTGGGGCATCTTGACAAGTGCCCTATTACTAAAGTCATTGATAATCTTGTGCCTAAATTTGCATTCATAAATGGTGGAGTAGTTGCGAACTGTATAGCCTCTACATGTACCTGTGGAGAAGAGAGGGTCCAGGTCTCTCAAGATAGAAATAAGGGAGTAACCTTCTTGACTCATAATAATTGTGGATTAATAGGGATTAACGGGATAGAATTTCATGCCAACAAGAAGGGGAGTGATGCTACTTGGAATGTCTCCCCTATAGGAGTAGGGCCAGCAGTATCGTTAAGGCCAGTAGATATATCTTTACAAATAGTTGCTGCTACTAATTTTCTAAACTCATCACGAAAAGATCTTATGAAGGCAAAAGAAATCTTAAACCAAGTAGGAAATCTTAAAGATTTAACCGTCATAACGATAATTAATATAGTAATTATAGCTGTATTACTTATATGTGTAATTGGATTAGGTGTACTTTATTACCAATTGAGAAGTGCACTAGGGATGAGAGACAAGATGTCAGTATTAAACAATAGTTCTTATTCTTTAGAACCAAGAACCGCCCAAGTACAAGTAATTAAGCCTACCAGTTTCATGGGATAAATTATAACGATATATTTTAACCCATCCTCACTAATCAAAGTAAAGAAAACTTAGGGTGCACGACAGTAACCCACCACCAAAGGAGAAACAGATCAGAGACCAACACACCAAGGGATGGAGGAGACCAAAGTCAAGACATCAGAATACTGGGCAAAGAGTCCTCAAATTCACGCAATAAATCATCCCAACACACAGAGCAGGGAGAAGACCAAAGAAATATTAACAATTTTAATATCATTTACTTCTTCTCTATCTCTTGTACTGGTTATAGCTGTATTGATAATGCAATCTTTACATAACGGCACAATATTAAGGTGTAAAGATGTAGGCCTAGAATCCATCAACAAATCCACTCACTCTATATCTAATACAATTCTGGACGTCATCAAACAAGAACTGATAACTCGTATAATAAATACCCAAAGTTCTGTGCAGGTAGCTCTCCCAGTCTTAATTAACAAGAAAATCCAGGATCTTTCACTAACCATTGAGAAAAGTTCAAAAGTGCATCAAAATTCTCCTACTTGTAGTGGTGTGGCTGCCCTGACACATGTAGAAGGAATAAAACCTTTGGATCCAGAAGATTACTGGAGGTGTCCAAGTGGGGAACCATATCTAGAGGATGAATTGACGTTAAGCCTTATCCCTGGACCCAGTATGCTGGCTGGAACCTCTACCATTGATGGCTGTGTAAGATTGCCATCCCTTGCAATAGGAAAATCACTATATGCCTATAGTTCCAACCTGATAACTAAGGGTTGCCAAGACATAGGGAAATCCTATCAGGTGCTACAGTTAGGTATTATAACTCTAAATTCAGACCTACATCCTGATTTGAATCCTATAATATCACATACTTATGATATAAATGATAATAGAAAGTCTTGTTCTGTTGCTGTATCAGAAACTAAAGGATACCAATTATGCTCAATGCCACGTGTCAATGAAAAAACAGATTACACTAGTGATGGTATTGAAGATATAGTTTTTGATGTACTTGATCTCAAAGGGTCCTCTAGAAGTTTCAAATTTTCAAACAATGATATAAACTTTGATCATCCTTTTTCAGCGTTATACCCTAGTGTAGGAAGTGGTATTGTATGGGGAAATGAACTGTATTTCCTAGGTTATGGGGCTCTGACAACTGCACTTCAGGGGAATACAAAATGTAATTTAATGGGATGTCCAGGAGCAACACAAGACAACTGCAATAAATTCATCTCTAGTTCATGGTTATACAGCAAACAGATGGTTAATGTACTGATACAGGTTAAGGGGTATTTATCTAACAAGCCAAGTATTATAGTTAGAACAATCCCAATAACGGAAAATTATGTAGGAGCAGAAGGGAGACTTGTGGGAACACGTGAGAGAATATATATATATACAAGATCAACGGGTTGGCATACCAATCTACAAATAGGAGTACTTAATATAAATCATCCAATAACCATAACCTGGACAAATCACAGAGTACTATCAAGACCAGGAAGAAGTCCCTGTGCCTGGAATAACAAATGCCCTAGAAATTGTACTACTGGTGTATACACAGATGCTTATCCTATATCGCCTGATGCTAATTATGTTGCTACAGTTACTCTATTATCTAATTCAACACGAACTAACCCTACTATTATGTATTCATCTTCTGATAGAGTATATAATATGTTAAGATTAAGAAATACTGAATTAGAAGCTGCATACACAACCACGTCGTGTATTGTCCACTTTGATAGAGGTTATTGTTTTCATATTATAGAAATTAATCAAAAAGAACTGAATACACTACAGCCTATGCTTTTTAAGACTGCAATACCTAAAGCCTGCAGGATAAGCAATTTATAAGACACCTATTGAAACAACAATCTATATCTAATTACTTAAAAGAGTGACCATGCATGACTCAGAGACAGATGGTCTGTAGACACAAATTATACAGGTCATTAACCAGCATATAATATATCTAATAAGAAAAACTTAGGTTGAATGCCTAAGCATTCAGCCAGAATGGATCATTTTAATATGTCTCAAAATCCAAGTGATATACTATACCCTGAATGCCATTTGAACTCTCCAGTTGTGAAAGGGAAGATCGCTCAGCTACATGTCTTATTGGATATTAATCAGCCATATGAAATGAGGGACCCTAGTATAATAGAAATCACGAAATTTAAAATTAAATCTGGGGGGTTAAATCAAAGGTTAATCAGAATCAGATCTTTAGGGAAAGAGATGAGAAGAATTATATTTGATTTTGATAAGTATACATTTGAACCTTACCCGATATTTTCTAAAGAATTATTTAGATTAGAGATACCAGAGATTTGTGATAAAATTCGATCAGTTTTTGCAGTGTCTGACAAGTTAAGCAGAGATATATCCCAACCATTACAGTACTTATGGAGAGATGTGCGTAGGCAGTTGGGAGGGGGTTGTTCCAAGGATCCTTCTAACACTGAGATTGATATACATAAAATTCCTGAAATCCATACTAAATTCACCAGAAATAACTGGTATAAACCATTCATGACATGGTTCAGTATTAAATATGACATGAGAAGATGTCAAAAGAATAGGGCGAACATAAACTTAGACAGTAGGAAATCATATAACTATCTCAACTGTAAATACTATTCTATAATTATCCATCCGGATCTCTTAATGATATTGGACAAAGTCAAATACACAGGATACTTACTAACACCAGAATTAGTGCTAATGTACTGTGATGTGGTCGAAGGTAGATGGAATATGTCTGCCGCTGGACAATTAGATGACAAATCACACAAAATAACACTAAAGGGAGAAGAACTGTGGGACAGGATAGATGAATTATTCAAGATAATCGGGGAAGAGACATTTAATATTATATCACTATTAGAGCCATTATCTTTAGCATTGATACAATTAACAGATCCTGTTATGTCCTTAAAAGGTGCATTTATGAGACATGTCATATCAGAAATGAATGAAATATTGAGTAAATGTGGGAACCTAACAGAACTTGAAGTGGATCACATAATGGATTCAATCCTGAACATTTTTATGGATACAACAGTAGATGAGAAAGCAGAGATATTCTCCTTCTTTAGGACATTTGGTCATCCTAGCCTTGAAGCCTCCATAGCTGCTGAAAAAGTTAGGCAACATATGTATGCGCAGAAAAGTATAAAATATAAGACCTTATGTGAGTGTCACGCTATATTTTGTACAATTATAATAAACGGATACAGAGATAGGCACGGAGGACAATGGCCCCCCTGTCAGTTCCCAGATCATGTGTGTCAAGAACTCAGGAATTCTCAAGGATCTAATTCAGCTATATCTTATGAAACAGCAGTTGACAATTTCGAGAGTTTTATAGGTTTCAGATTCGAGAAATTCATAGACCCTCAATTAGATGAAGACCTCACTATTTATATGAGAGATAAAGCATTGTCTCCAAGAAGAGAAGCCTGGGATTCTGTGTATCCGGATGGCAATCTGTTGTATAAAGTGCCGTTCTCTGAAGAAACAAGGAGATTGATAGAAGTCTTTATCAGTGATTCTAATTTCAATCCAGAAGACATTATACAATATGTAGAGACAGGGGAGTGGTTGAACGATGAGACTTTCAACATATCTTATAGCCTAAAAGAAAAAGAGATCAAACAGGAGGGTCGATTGTTTGCCAAGATGACATACAAAATGAGAGCAGTCCAAGTATTGGCAGAAACTTTGCTAGCAAAAGGAATAGGAGGTCTATTTAATGAAAATGGTATGGTTAAAGGCGAAATCGATTTACTAAAGAGTCTAACCACTTTATCTATATCAGGGGTTCCGAGGACTAGCGAGATTTATAATGAATCAGTTAGTGAAGAAGAGGATAGGAAAAGATGGGAAAGGGAAAATTCCTCATACTATTGGGATAAAAGGAAGAAATCAAAACATGAGTTCAAGGCCACAGACTCATCTACTAACGGCTATGAGACTCTAAGCTGTTTTCTTACTACGGACTTGAAGAAATATTGTCTAAATTGGAGGTTTGAGAGTACATCTCTATTCGGGCAGAGATGTAATGAAATTTTTGGGTTTAGGAGATTCTTCAACTGGATGCATCCTGTATTGGAAGAATGTACAATATATGTGGGTGATCCTTACTGTCCCGTGCCCGATAAAATTCACAAGAATTTAGAAGATCATGAAGATTCAGGTATCTTTATACATAGACCGAAAGGTGGGATAGAAGGTTATTGTCAAAAACTCTGGACTCTCATATCTATAAGTGCAATTCATCTAGCTGCTGTCAAGGTCGGGGTTAGAGTATCAGCTATGGTACAAGGTGACAACCAAGCAATTGCTGTGACATCCAGGGTACCAGTGACGGCCACATATAGGTTCAAAAAAGAGCAAGTATATACGGAGATCACTAAGTATTTTAAGTCTTTAAGAGATGTGATGTCTGATTTAGGACATGAACTCAAACTCAACGAGACAATTATAAGTAGCAAGATGTTCGTGTATAGTAAGCGAATATATTATGATGGTAAAATACTACCCCAATGTTTAAAAGCACTTACAAGGTGTGTTTTTTGGTCCGAGACCTTGGTGGATGAAAACAGGTCTGCGTGCTCTAATCTTGCAACTGCTATAGCCAAAGCTATAGAAAATGGCTATTCACCAATATTAGGTTACTCAATAGCTCTGTATAAGACTTGTCAGCAAGTATGTATTTCATTAGGGATGACTATCAATCCTACAATAACACCTAATATAAGAGACCAATATTATTTAGGGAAGAATTGGCTTAGATGTGCAGTTTTGATACCTGCTAACGTAGGGGGATTTAACTACATGGCAATGTCTAGATGCTTCGTCAGAAATATAGGCGATCCTGCAGTAGCTGCTCTAGCAGACCTCAAAAGGTTTATTCGAGCAGGACTATTGGATAAACAGATTTTGTATCGTGTAATGAATCAAGAGTCTGGGGAGTCTAACTTCTTAGACTGGGCATCTGATCCATACTCATGCAATTTACCGCATTCGCAGAGTATCACAACAATTATAAAGAATATTACAGCTCGTTCAGTTCTCCAAGAGTCACCAAATCCCTTACTCTCGGGTCTATTTACATGTGACAGTAAAGAAGAAGACTTGAATTTAGCGACATTTCTGATGGACAGAAAGGTCATATTGCCGAGAGTTGCACATGAGATACTAGATAACTCTTTGACAGGGATCAGAGAATCTATCGCAGGAATGCTGGACACTACAAAATCATTAGTACGGGTTAGTATTAGAAAAGGGGGTTTATCATATAATCTCTTAAGAAAGCTGATAAATTATGATTTACTACAATATGAAACATTAACCAGGACTTTAAGGAAAGTCGTCACAAATAACATTGAATATGAATATATGTGTTCTGTGGAATTAGCAATTGGATTAAGGCAAAAAATGTGGTCACATCTAACATATGGGAGACCTATACATGGATTAGAAACACCTGATCCTCTAGAACTCCTTAAAGGAACATTCATCAAAGGATCTGAGGTTTGCAAAATATGCAGGTCTGAAGGTGATAATCCTATATATACTTGGTTTTATTTACCTGAGGAAATAGATCTTGATAACCTAGAACAAGGGAATCCATCTATAAGAATACCGTACTTTGGGTCTACTACTGACGAAAGATCAGAAGCACAGCTGGGTTATGTTAAAACACTAAGTAAACCTGCCAAAGCAGCAATCAGGATTGCTATGATATATACTTGGGCTTACGGTACTGATGAGATATCATGGATGGAAGCGGCTCAGATTGCACAAACAAGAGCAAATTTAAGTCTTGATAATTTGAAACTTCTGACTCCGGTATCAACATCTACAAATTTGTCCCATAGATTAAAGGACACTGCTACCCAGATGAAATTCTCAAGTGCAACCCTAGTTAGAGCTAGTAGATTTATTACTATTTCAAATGATAAGATGGCTCTGAAGGAAGCAGGTGAGACAAAGGATACTAATTTAATATATCAACAGATAATGTTGACAGGACTTAGTGTTTTTGAATTCAATACCAGATACATTAAAGGTAAGACTAAACAACCAATGATCCTACACTTACATTTAAATAATGGTTGCTGCATAATGGAATCACCACAAGAGACTTGTATCCCTCCTAAATCTACTCTAGACTTAGAGGTAACTAATGAAGAGAATAAATTAATATATGATAATAATCCATTAAAAAGTGTTGATCTCAGCATTTTCCAAAAAATTAGGGATATCGTGCATACTGTAGATATGACTTTCTGGTCTGATTTGGAAATAATGAGAGCAGTTACTATCTGTACATCTATGACAATAGCGGACACCATGTCTCAATTGGATAGAGATAACCTTAAAGAAGTAATTGTTCTTACGAATGATGATGACATTAATAGCTTAATAACAGAGTTTATGATAATAGATATCCCGCTCTTTTGCTCAACATTCGGAGGAATCTTAGTAAATCAGTTTGCATATGCATTATACGGTCTAAATATAAGAGGTAGAGAAGAAATATGGGGTTACATTACACGGGCTTTGAAAGATACTTCTCATGCCGTGTTAAAGGTACTTGCTAATGCATTGTCACATCCAAAGGTGTTCAAGAGATTCTGGGATTTCGGTATTTTAGAGCCTGTATATGGACCTAATTTATCCAACCAAGATAAGATAATGTTAGCATTATCTGTTTGTGAGTACTCAATAGACTTATTCATGAGGGACTGGCAAAGCGGAATACCTCTAGAAACCTTTATATGTGACAATGATCCAGAAGTAGTTGAATTGAGGAAAGGTGCCTACTTAGCAAGACATTTAGCATATTTATGCAGCTTAGGAGAAATTTCCTCATATGGCCCTAGATTAGAAACCCTAACATCATTAGAAAGGTTAGAGGTTCTTAAAAGCTACCTAGAGATATCTTGTTTAGAGGATCCAACATTGAGATACAGTCAGGTTACAGGGCTGGTATTAAAAGTGTTCCCATCAACAGTAGTATATATCAGGAAGTTAGCTATAAAGATGTTGAGAATTAGAGGAATAGGAGTGCCAGAGGTGTTGGAAGACTGGGATCCTAGTCATGAACAAGCTCTACTAGATAATATAGCTCAAGAGATCCAACATAATATCCCAATAAACCAATCTATTAAGACACCTTTCTGGGGGCTCAAAGTCAATAATTCCCAAGTCTTACGTCTAAGAGGATATAAGGAGATTAAAGATAGGAAATCAGGGCGATCAGGGGTAGGTCTAACACTTCCATGTGATAATAGGTACTTATCCCATCAGATAAGACTTTTCGGGATTAATAGTACTAGCTGCTTGAAGGCTTTGGAGTTAACATATTTAATAGGACCATTGATAGATAAAAGTAAAGATAGATTATTCCTAGGGGAAGGTGCAGGTGCTATGTTGTCATGTTATGATGCAACGTTAGGACCTTCAATGAACTATTATAACTCATGTGTCTCATCATGTGATATAAATGGTCAGAGGGAATTAGGGATCTATCCATCTGAGGCTGCATTAGTGGCAAAGAAATTGAATAATGTAACTAATTTGGATCAAAGAATTAAGGTGCTGTTTAACGGAAACCCTGGGTCTACATGGGTTGGCAACCAAGAATGCGAAACATTAATTTGGAGTGAATTACAGGACAAATCAATCGGCTTGATACATTGTGACCTAGAAGGTGGAGAACTCAAAGATACACAAACAGTACTGCATGAACATTATAGCATAATTAGGATAGCATATTTAGTAGGAGATAACGATGTTTTATTAGTGACTAAAATTGCACCTAAATTGGGTACAGATTGGACTCAGCAACTATGTTTGTATCTAAGGTATTGGAATGAGGTCAATTTAGTTGTTCTTAAGACATCTAATCCTTCTTCTACTGAGATGTATTTGTTATCAAGGAATCCAAGTAAAGATGTGATTGAGGATAGTCTAACAGTAATCTCAGATCTAAAGCCATTGTCTAAAAAAGATAGTATACAATTAGAAAAGTGGGTTTTGATTGAGAAAGACAAAGTTAAGGAATGGCTAATTAAAGAATTAAGAGAGGGAGAACTGACTTCAGGTTCACTCAGGCCTTATCACCAGGCACTTCAGATTTTTGGATTTGAGGCCAACTTGCACAAATTGTGTAGAGACTTCTTATCAACTATAAGTATTTCAGATATCCAGATGTGTATAAATTCATTCTACAGAGTTTTAAAAGATACAATATTTGAGTGGAGTCGGATAACAAATGATCACAAGACATGTAAACTCACAGGGAAATATGAGTTATATCCTATAAGAGACAGTGGGAAGTTGAAAGTGATATCAAGAAGGCTTATAATATCCTGGATTGCTTTATCCATGTCTACTAGACTGTTAACAGGTGCTTTCCCCGATATTAAGTTTGAGTCCAGATTGAATATAGGTCTAGTCTCCTTATCTACGAATGAGATCAAATCACTTAAACTTATATCCAAGGCTACGGTGGATAGGTTCCAAGAAGTGATTCACAGTGTATCCTACAGATTCTTAACTAAAGAAATTAAAATACTCATGAAGATACTTGGAGCTGTTAAATTATTTGGTGCAAGACAGACTTATAACCATTCAGCTTTAACACCAGAACCCTTATCTGATATAGAAGGATATTTGGATGATTAG
>PRV1_THA_2023_PP766830 extraction
ATGGCAGGGTTATTAAGTGTCTTTGACACATTTAGTTCTAAAAGGAGTGAGAGCATAAATAGAGGAGGTGGTGGTGCGGTTATACCTGGACAAAAGAACACCGTCTCAGTATTTGTCCTAGGGTCAAGTATTGTAGATGATAGTGATAAATTGGCTATAGCACTTATGTTTTTAACACATGCTCTTGATACTGACAAGCAACACTCACAAAGAAGCGGTTTCCTGGTTTCATTAATGGCAATGGCATATAGTAGCCCTGAATTATATCTAACAACTAATGGAGTTAATGCAGATGTTAAGTATGTTATCTACACAATTGAGCATGATCCCCAGAGGACAACTCATAATGGGTTTATTGTTAGGACAAGAGATATGGACTATGAAAAGACAACAGAGTGGCTATTCAGCCGTATAACTAATAAATACCCATTACTTCAGGGACAAAAAGACACTCATGATCCAGAATCACTACTTCAGACTTATGGATATCCCTCATGTCTAGGAGCACTGATAGTCCAGGTTTGGATTGTTTTGGTCAAAGCAATTACAAGTAGTGCTGGATTGAAGAAAGGATTCTTCAATAGGCTTGAAGCCTTCAGGCAGGATGGAACAGTTAGAAGCTCATTAGTCTTTAGTGGGGAGACAGTTGAGGGGATTGGGTCAGTGATGAGGTCTCAACAGAGCCTGGTGTCCTTAATGGTAGAAACACTAGTTACCATGAACACAGCTAGATCTGACTTGACCACTCTAGAGAAGAATATTCAGATTGTTGGGAATTACATCAGGGATGCAGGTCTTGCTTCATTTATGAACACGATTAGATATGGTGTGGAGACTAAAATGGCAGCACTTACATTATCTAATCTTAGACCTGATATTAACAAACTAAAGAGTTTAATTGACATCTACTTATCTAAAGGTGCAAGAGCCCCCTTTATATGTATATTACGTGATCCAGTACACGGAGAATTTGCTCCTGGAAATTATCCAGCATTGTGGAGTTATGCTATGGGGGTCGCAGTGGTCCAGAACAAAGCCATGCAGCAGTATGTGACAGGAAGAACATATCTAGATATGGAAATGTTCCTTCTTGGTCAAGCAGTAGCTAAAGACGCAGAGTCTAAGATTAGCAATGCATTAGAGGATGAATTAGGTATAACTGAAAATGCCAAAGACAGGCTCAAACATCATCTTGCTAACCTTTCTGGGGGTGATGGAGCTTATCATAAACCCACTGGTGGAGGAGCAATAGAAGTTATAATTGACAATGCAGACATAGATCTCAGGACAGAGGAAACCACAGAAGAATCTTCAATCAGGCTTTCTAATATTAGAGACAACAAAGGGAGAACAGCAGATGGACAGAGGAGATGGGAAACAACCAGATCCATCATTGACGACCCCAATCCAGATAACAACACTGACGATGAAGTATCCGCTGCAGAAAGAAGGATTGCAGAAAGACTGGCAAAAAAAGAAGGGAAGAACACCAGATCGGACACACTCATCACTGATGGTATGACTGAAGACACAGACAACGATGATGATATAATGAGAATGAATGCACTAGGAGGAATATAATAAATCCAAATAAAGGGTTTTATATATTGGTTAATAAGAAAAACTTAGGGTGAAAGAATAGCTCCTAGATACTAGGAACTTTATCACTCCTAAAGATAGGATCTCAAACTGGCCACCCACAAAAGAACCCCCCGAAATCCAGAGACTAAATGGATCAGGATGCCTTCTTTTCTGAAGAATCTATGGAGGATCAGAAGGAGGGGCACTCAACAACCAGCACACTCACCAGTGCAGTCGGACTCATCGACATCATCCTTGCCAGTGAGCCCACAGACATCAGAAAAGATAGAAAATACCTATGTGAGCCCATTACAGCTTGGGGAAAATCAGAAACAAGCAAGATTTCCAAGGGTACAGTCTGTGAAGAAAACCCAGGAACAGAAAGGGAAGATCATGGACAAAGTGAAGAGAGTAGAATTCTTAGGGAGCCAAACAAGCCCGAAGCAAAAGTTTCTTTTAGAGAAACTCATAGCTCAGATACATCATGGAGGGCTTGGAGAAGAAGTAGTGCAGACTCTATACTTGAGAATATGGGCAATAGATCCGACTCCTATGGCAACGAAATTACTGGAGATGGAGGAGGAAACCAGAGACAAAGTCTTGAAGCTAAAGTTGGAGAGATGGATCAGAGTTCTGATACGAGGAGAAAAGACAAAACTGAGGGATTTCCAGAAGAGGTACGAAGAGGTTCACCCATACCTAATGACAGAGAAGGTGGAAGAAATAATAATGGAGGAAGCCTGGAGTCTGTCAGCACACATAATCCAAGAGTAGAGTACAATATCATAGATCCAACTCATCACCTTGAAGAAGAGGTACTTAAGAGGAACAAGCCACGAGAGATGAATGCCACAAGTCAGTGGTCAGGTGGACACAAGACTGATCAACAAGATGATAGGCATGAATCAACAATCAATCCAATATTTTCAAATCAAAACAGGCCACAGAGCACAAAAAAGGAAAAAGGAAAAGAATCAGCTGTAAAGCCCAAGACTAGAAAATCTAGAGTGTCCTTTGAAGACACAAGAAGCACAGATTACATCTATGAAGACTCTCAAGAACACATAAGAAGAAAGAAAACAGATAACGAACCAACACAAAAGATTGGTAAAAAGGGCACAGAAGAGAATACCTTATATACAGAAGAGGTGATCAAATTGTTAGTGAGTCTTGGTGTAATCCCATCTGTAGCCGCATTCAACCAATCCCGAAACATATGCCATGTATTTGCAAAACGTGTCCTCAATTCTGTGAACTCTGCAGAAATGACAGCTAATATGTGCGGATTATTGCTATCTGTTGAGAAATCAGTATCAGACCGAATTGAAGAAAATAAGACATTAATAAATCAGATTATAAATGATTTAAGTACAGGTAGGGAAGTGCAGAAACGTTTCACTGAGTATCAAAAGGAACAGAACTCATTGATTATGTCAAATCTGGCGACACTCCATATCATAACAGATAGAGGAGGAAAGAACAACAGCATAGATACAGGGGAGAGGAAACCATCAATCAGGACTAAGGGCAAGGAGCCAACACAGAAAATACAAAGATTTGATCCATCTATGGAATTCACTGAGGAGATTAAGTACAAACCCGATCTATACAGGGAAGACACATTGAGACAAAGAATAACAAATCCTATCCTTGATGAGAGCGCAGACAGGATCGACAATTCGAATGCCGCGAGACTGATACCTTGCAAAGAAAAATCAACACTGCGTTCACTCAAATTGATTATTGAGAACAGCAATTTAAACAAAGCAGACAAAATTGCCTATATCAGGTCATTATCAAAATGCAAAGATGATAAAGAGGTAGAATCAGTAATGAAACTATTTGAGGAAGATATAGAAGCAAGTAATGAATAATCACTGATCAGCACATCCAGAAAACATCAAGACAAGGGTGTACTGTGATGGGCAACGACTCTCTAAATACCTAATAAGAAAAACTTAGGGTGCAAGACTCACCAACCAAATCAAGCAAATGGCCGAGATCTACAAGTTCCCCAAGCTATCATATGAGGAACATGGGTATATGGAACCTCTACCACTAAAGACTGGCCCAGATAAGAAGGCAGTCCCACATATAAGGATAATCAAGATAGGAGACCCACCGAAGCATGGGAATCGATATCTTGATATTCTCTTACTTGGGTTTTATGAGATACCCAAAGAAGTTGGAGCGTACGGTAGTGTATCAGATTTGGCGAGACCTACGGGTTACACAATCTGCGGTTCAGGATCATTACCTATTGGGATAGCTAGGTACTTAGGTACAGATCAGGAATTACTCAAAGCATCAGTAGAACTAAAGGTGACAGTGAGAAGGACAGTAAGGTCAAGTGAGATGATTGTGTACATGGTAGATTCCATACCACCAGCAATGATGGCTTGGGCTTCTAGGCTGAAACGAGGCATGATATTCAATGCAAACAAAGTAGCCCTAGCTCCTCAATGTCTACCTATAGACAAAGATATAAGATTTAGAGTTGTCTTTGTCAATGGCACTTCTTTAGGTTCCATCACAATAGCAAAAGTTCCCAAGACATTAGCCGATCTTGCCCTACCGAATTCCATATCCGTCAATTTAATGGTCTCACTCAAGACTGGTGCGTCAACTGAGTCCAAGGGCATCATTCCCACGCTAAACGAAAAGGGCGACAAGGTACTAAACTTTATGGTACACCTCGGATTAATACATAGGAAAGTAGGAAGGGTGTATTCAATGGAGTATTGCAAGGGTAAAATAGAAAAGATGCGGCTGATCTTTTCACTAGGACTGGTTGGAGGAATCAGTTTCCATGTTCAGCTTACAGGTGTGGTGTCCAAATCCTTTGTTGGTCAGCTTGGAGGGAAAAAGGAAATATGTTACCCTTTGATGGATGTAAATCCACACATGAATTTAGTCATCTGGGCTGCTTCCGTTGAAATCACCGGTGTAGATGCTGTTTTCCAACCCTCCATTCCAAGAGATTTCAAATACTACCCAAATGTGGTGGCAAAAAATATNGGGAAAATAAAAGCCTAGAGATCCACAGTTAAAGTAACCCCAGACATTTCAACATTAGACTGGTAAGTGTTATTATATGATCAGAATTATTCATCAGAAATAAGAAAAACTTAGGGTACAAGTTATCCAAAAAAGACAAAAAAGAACAAACAGACCAAGACAAAACATCACAAGATGCAAGTCACCACCCTTAGATCAGCCATAATACTAAGCATAGCACTATTAGCGACTAGTCAAGTCCCTAGAGATAAACTAGCCAATTTAGGGATCATCATTAAGGACAGCAAAGCACTCAAAATTGCAGGATCTTATGAAAATAGATACATAGTCTTAAGCCTTGTACCAACAATAGACAATGTGAGTGGGTGTGGTTCTATCCAAATAGCAAAATATAAAGAGATGCTTGAAAGATTGTTAATACCGATAAAAGATGCACTAGATTTACAAGAGTCTTTGATAGTGATTGATAATGACACCGTCAACAACAATTATCGTCCTCAATATAGATTTGTTGGTGCAATTATCGGGACTATAGCTCTTGGGGTAGCAACTGCGGCCCAAGTTACAGCAGGAGTGGCCTTGATGGAGGCAAGAGAGGCAAAAAGAGATATATCAATGTTAAAAGAAGCAATTGGAAAGACTCAAAACTCAATTGAAAAATTACAGAATTCTGCAGGTGAACAGATACTGGCTCTCAAAATGCTCCAGGATTATGTCAATGGAGAGATCAAACCAGCTATTGAAGAACTTGGATGTGAGACTGCTGCACTTAAATTAGGAATTGCACTTACACAACATTATACAGAGCTCACGAATGCCTTTGGGTCGAATCTAGGTTCCATAGGAGAGAAGAGCTTAACATTACAGGCCCTATCATCATTATACAAGACTAATATAACTGATATACTGACAGCAACTAATCTCGGGAAAACAGACATTTATGACATTATATATGCTGAGCAAGTAAAAGGAAGAGTAATAGATGTCGATCTTAGACGATATATGGTTACAATATCTGTAAAGATACCAATATTATCAGAAATACCAGGAGTATTGATCTATGAAGTCTCCTCTATATCTTACAATATAGATGGATCAGAGTGGTATGCCGCTGTACCTGACCACATATTAAGTAAATCCGCATATATAGGAGGTGCAGATATAAGTGCTTGTATAGAATCTGGATTGACATATATTTGCCCACAAGATCCTGCTCAGATTATATCAGATAACCAACAGCAATGTTTTTTGGGTCATCTTGACAAGTGCCCTATTACTAAAGTCATTGATAATCTTGTGCCTAAATTTGCATTCATAAATGGTGGAGTAGTTGCGAACTGCATAGCCTCTACATGTACCTGTGGAGAAGAGAGGGTCCAGGTCTCTCAAGATAGAAATAAAGGAGTAACCTTTTTGACTCATAATAATTGTGGATTAATAGGGATTAACGGGATAGAATTTCATGCCAACAAGAAAGGGAGTGATGCTACTTGGAATGTCTCCCCTATAGGAGTAGGGCCAGCAGTATCTTTAAGGCCAGTAGATATATCTTTACAAATAGTTGCTGCTACTAATTTTCTAAACTCATCACGAAAAGATCTTATGAAGGCAAAAGAAATCTTAAACCAGGTAGGAAATCTTAAAGATTTAACCATCATAACGATAATTAATGTAGTAATTATAGCTGTATTACTTATATGTGTAATTGGATTAGGTATACTTTATTACCAATTGAGAAGTGCACTGGGGATGAGAGACAAGATGTCAGTATTAAACAATAGTTCTTATTCTTTAGAACCAAGAACTGCTCAAGTACAAGTAATTAAGCCTACCAGTTTCATGGGATAAACTATAAAAATATATTTTAATCCATCTTCACTAATCAAAGTAAAGAAAACTTAGGGTGCACGACAGTAACCCACCACCAAAGGAGAAACAGACAAGAGACCAACACACCAAGAGATGGAAGAAACCAAAGTCAAGACATCAGAGTACTGGGCCAAGAGTCCTCGAATTCACGCAACAAATCATCCTAATATACAGAGCAGAGAGAAAATCAAAGAAACATTAACAATTTTAATATCATTTATCTCTTCCCTATCTCTTGTACTGGTTATAGCTGTATTGATAATGCAATTTTTACATAACGGCACAATACTAAGGTGTAAAGATGTAGGCCTAGAATCTATCAATAAATCTACTTACTCTATATCTAATACAATTCTGGACGTCATCAAACAAGAGCTGATAACTCGTATAATAAATACCCAAAGTTCTGTGCAGGTAGCTCTCCCAGTCTTAATTAACAAGAAAATCCAGGATCTCTCACTAACCATTGAGAAAAGTTCAAAAGTGCATCAAAATTCTCCTACTTGTAGTGGTGTGGCTGCCCTGACACATGTAGAAGGAATAAAACCTCTGGATCCAGACGATTACTGGAGGTGTCCAAGTGGGGAACCATATCTAGAGGATGAATTAACGTTAAGCCTTATCCCTGGACCTAGTATGCTGGCTGGAACCTCTACCATTGATGGCTGTGTAAGATTGCCATCCCTTGCAATAGGAAAATCGCTATATGCCTATAGTTCCAACCTGATAACTAAGGGTTGCCAAGACATAGGGAAATCCTATCAAGTGCTACAATTAGGTATTATAACTCTAAATTCAGACCTACATCCTGATTTGAATCCTATAATATCACATACTTATGATATAAATGATAATAGAAAGTCTTGTTCTGTTGCTGTATCAGAAACTAAAGGATACCAATTATGCTCAATGCCACGTGTCAATGAAAAAACAGATTACACCAGTGATGGTATTGAAGATATAGTTTTTGATGTACTTGATCTCAAAGGATCCTCTAGAAGTTTCAAATTTTCAAACAATGATATACACTTTGATCACCCTTTTTCAGCGTTATACCCTAGTGTAGGAAGTGGTATTATATGGGGAAACGAACTGTATTTCCTAGGTTATGGGGCTCTGACAACTGCACTTCAAGGGAATACAAAATGTAATTTAATGGGATGTCCAGGAGCAACACAAGACAACTGCAATAAGTTCATCTCTAGTTCATGGTTATACAGCAAACAGATGGTTAATGTACTGATACAGGTTAAAGGGTATTTATCTAACAAGCCAAGTATTATAGTTAGAACAATCCCAATAACGGAAAATTATGTAGGAGCAGAAGGGAAGCTAGTGGGAACACGTGAGAGAATATATATATATACAAGATCAACAGGTTGGCATACCAATTTACAAATAGGAGTACTTAATATAAATCATCCAATAACCATAACTTGGACAGATCACAGAGTACTATCAAGACCAGGAAGAAGTCCTTGTGCCTGGAATAACAAATGCCCTAGAAATTGTACCACTGGTGTATACACAGATGCTTATCCTATATCGCCTGATGCTAATTATGTTGCTACAGTTACTCTATTATCTAATTCAACACGAACTAATCCTACTATTATGTATTCATCTTCTGATAGAGTATATAATATGTTAAGATTAAGAAATACTGAATTAGAAGCTGCATACACAACCACGTCGTGTATTGTCCACTTTGATAGAGGTTATTGTTTTCATATTATAGAAATTAATCAAAAAGGACTGAACACACTACAGCCTATGCTTTTTAAGACTGCAATACCTAAAGCTTGCAGGATAAGCAATTTATAAGACACCTATTAAAATGATAATCTATATCTAATTACTTAAAAGGGTGACCATGCATGACTTAGAGACAGATGATCTGTGGACACAAATTATACAGGTCATTAATTAGCATATAATACATCTAATAAGAAAAACTTAGGTTGAATGCCTAAGCATTCAGCCAGAATGGATCATTTTAATATGTCTCAAAATCCAAGTGATATACTATACCCTGAATGCCATCTGAACTCTCCAGTTGTGAAAGGGAAGATCGCTCAGCTACATGTTTTGTTGGATATTAATCAACCGTATGAAATGAGGGACCCTAGTATAATAGAAATCACAAAATTAAAAATTAAATCTGGAGGGTTAAATCAAAGGTTAATCAGAATCAGATCTCTAGGGAAAGAGATGAGAAGAATTATATTTGATTTTGATAAGTATACATTTGAACCTTACCCAATATTTTCTAAAGAATTATTTAGATTAGAGATACCAGAGATTTGCGATAAAATTCGATCAGTTTTTGCAGTGTCTGACAAGTTAAGCAAAGATATATCCCAACCATTACAATACTTATGGAGAGATGTGCGTAGGCAGTTGGGAGGGGATTGTTCCAGGGGTCCTTCTAACAATGAGATTGATATACATAAAATTCCTGAAATCCATACTAAATTCACCAGGAATAACTGGTATAAGCCATTCATGACATGGTTCAGTATTAAATATGATATGAGAAGATGTCAAAAGAATAGGGAAAACATAAACTTAGACAGTAGGAAATCATATAATTATCTTAACTGTAAATACTATTCTATAATTATTCATCCGGATCTCTTAATGATATTGGACAAAGTCAAATACACGGGATACTTACTAACACCAGAATTAGTGCTAATGTACTGTGACGTGGTAGAAGGTAGATGGAATATGTCTGCCGCTGGACAATTAGATGACAAATCACACAAAATAACACTGAAAGGAGAAGAATTGTGGGACAGGATAGATGAATTATTCAAGATAATCGGGGAAGAGACATTTAATATTATATCACTGTTGGAGCCATTATCTTTAGCATTGATACAATTAACAGATCCTGTTATGTCCTTAAAAGGTGCATTTATGAGACATGTCATATCAGAAATGAATGAAACATTGAGTAAATGTGGGAACCTAACTGAACTTGAAGTGGATCACATAATGGATTCAATCCTGAACATTTTTATGGATACAACAGTAGATGAGAAAGCAGAGATATTTTCTTTCTTTAGGACATTTGGTCATCCTAGCCTTGAGGCCTCCATAGCTGCTGAAAAAGTTAGACAACATATGTATGCGCAGAAAAGTATAAAATATAAGACCTTATGTGAGTGTCACGCTATATTTTGTACAATTATAATAAACGGATACAGAGATAGGCACGGAGGACAATGGCCCCCCNGTCAGTTCCCAGATCATGTGTGTCAAGAACTCAGGAATTCTCAAGGATCTAATTCAGCTATATCTTATGAAACAGCAGTTGACAATTTCGAGAGTTTTATAGGTTTCAGATTCGAGAAATTCATAGACCCTCAATTAGATGAAGATCTCACTATTTATATGAGAGATAAAGCATTATCTCCAAGAAGAGAAGCCTGGGATTCTGTGTATCCAGATGGCAATCTGTTGTATAAAGTACCGTTCTCTGAAGAAACAAGGAGATTGATAGAAGTCTTTATCAGTGATTCTAACTTCAATCCAGAAGACATTATACAATATGTAGAGACAGGGGAGTGGTTGAACGATGAGACTTTCAACATATCTTATAGCCTAAAAGAAAAAGAGATCAAACAGGAGGGTCGATTGTTTGCCAAGATGACATACAAAATGAGAGCAGTCCAAGTATTGGCAGAAACTTTGCTAGCAAAAGGAATAGGAGGTCTATTTAATGAAAATGGTATGGTTAAAGGTGAAATCGATCTACTAAAGAGTCTAACTACTTTATCTATATCAGGGGTTCCGAGGACTAGCGAGATTTATAATGAATCAGTTAGTGAAGAAGAGGATAGGAAAAGATGGGAAAGAGGAAATTCCTCATACTATTGGGATAAAAGGAAAAAATCAAAACATGAGTTCAAGGCCACAGATTCATCTACTAACGGCTATGAGACTCTAAGCTGTTTTCTTACTACGGACTTGAAGAAATATTGTCTAAATTGGAGGTTTGAGAGTACATCTTTATTCGGGCAGAGATGTAACGAAATTTTTGGGTTTAAGAGATTCTTCAACTGGATGCATCCTGTATTGGAAGAATGTACAATATATGTGGGTGATCCTTACTGTCCCGTGCCCGATAAAATTCACAAGAATTTAGAAGATCATGAAGATTCAGGTATCTTTATACATAGACCGAAAGGTGGGATAGAGGGTTATTGTCAAAAACTCTGGACTCTCATATCCATAAGTGCAATTCATCTAGCTGCTGTTAAGGTCGGGGTTAGAGTATCGGCTATGGTACAAGGTGACAACCAAGCAATTGCTGTGACATCCAGAGTACCAGTGACAGCCACATATAAGTTCAAAAAAGAGCAAGTATATACGGAGATCACTAAGTATTTTAAGTCTTTAAGAGATGTGATGTCTGATTTAGGACATGAACTCAAACTCAACGAGACAATTATAAGTAGCAAGATGTTCGTGTATAGTAAGCGAATATATTATGATGGTAAAATACTACCCCAATGTTTAAAAGCACTTACAAGGTGTGTTTTTTGGTCCGAGACCTTAGTGGATGAAAACAGGTCTGCGTGCTCTAATCTTGCAACTGCTATAGCCAAAGCTATAGAAAATGGCTATTCACCAATATTAGGTTACTCAATAGCTCTGTATAAGACTTGTCAGCAAGTATGTATTTCATTAGGGATGACTATTAATCCAACAATAACACCTAATATAAGAGACCAATATTATTTAGGGAAGAATTGGCTTAGATGTGCAGTTTTGATACCTGCTAATGTAGGGGGATTTAACTACATGGCAATGTCTAGATGCTTCGTCAGAAATATAGGCGATCCTGCAGTAGCTGCTCTAGCAGACCTCAAAAGGTTTATTCGAGCAGGACTATTGGATAAACAGATTTTGTACCGTGTAATGAATCAAGAGTCTGGAGAGTCTAATTTCTTAGACTGGGCATCTGATCCATACTCATGTAATTTACCGCATTCGCAGAGTATCACAACAATTATAAAGAATATTACAGCTCGTTCAGTTCTCCAAGAGTCACCAAATCCCCTACTCTCGGGTTTATTTACATGTGACAGTAAAGAAGAAGACCTGAATTTAGCGACATTTCTGATGGACAGAAAGGTCATATTGCCAAGAGTTGCACATGAGATACTAGATAACTCTTTGACAGGGATCAGGGAATCTATCGCAGGAATGCTGGACACTACAAAATCATTAGTACGGGTTAGTATTAGAAAAGGGGGTTTATCATACAATCTCTTAAGAAAGCTGATAAATTATGATTTATTACAATATGAAACATTAACCAGGACTTTAAGGAAAGTCGTCACAAATAACATTGAATATGAATATATGTGTTCTGTGGAACTAGCAATTGGATTAAGGCAAAAAATGTGGTCACATCTAACATATGGGAGACCTATACATGGGTTAGAAACACCTGATCCTCTAGAACTCCTTAAAGGAACATTCATCAAAGGATCTGAGGTCTGCGAAATATGCAGATCTGAAGGTGATAATCCTATATATACTTGGTTTTATTTACCTGAGGAAATAGATCTGGACAACCTAGAACAAGGGAATCCATCTATAAGAATACCGTACTTTGGGTCTACTACTGACGAAAGATCAGAAGCACAGCTGGGTTATGTTAAGACACTAAGCAAACCTGCTAAAGCAGCAATTAGGATTGCTATGATATATACTTGGGCTTACGGTACTGATGAGATATCATGGATGGAAGCGGCTCAGATTGCACAAACAAGAGCAAATTTAAGTCTTGACAATTTGAAACTTCTGACTCCGGTATCAACATCTACAAATCTGTCTCATAGATTAAAGGACACTGCTACCCAGATGAAATTCTCAAGTGCAACCCTAGTTAGAGCTAGTAGATTTATTACTATATCAAATGATAAGATGGCTCTGAAGGAGGCAGGTGAGACAAAGGATACTAATTTAATATATCAACAGATAATGTTAACAGGACTTAGTGTTTTTGAATTTAATACCAGATACATTAAAGGTAAAACTAAACAACCAATGATCCTACACTTACATTTAAATAATGGTTGCTGCATAATGGAATCACCACAAGAGACTTGTATCCCTCCTAAATCTACTCTAGATTTAGAGGTAACTAAAGAAGAAAATAAATTAATATATGATAATAATCCATTAAAAAGTGTTGATCTCAGCATTTTCCAAAAAATTAGAGATATCGTGCATACTGTAGATATGACTTTTTGGTCTGATTTAGAAATAATGAGAGCAGTTACTATCTGTACATCTATGACAATAGCGGACACCATGTCTCAATTGGATAGGGATAACCTTAAAGAAGTGATTGTTCTTACGAATGATGATGACATTAATAGTTTGATAACAGAGTTTATGATAATAGATATCCCGCTCTTTTGCTCAACATTCGGAGGAATCTTAGTAAATCAGTTTGCGTATGCATTATACGGTCTAAATATAAGAGGTAGAGAAGAAATATGGGGTTATATTACACGGACTTTGAAAGATACTTCTCATGCTGTGTTAAAGGTACTTGCTAATGCATTGTCACATCCAAAGGTGTTCAAGAGATTCTGGGATTTCGGTGTTTTAGAGCCTGTATATGGACCTAATTTATCCAACCAAGATAAGATAATGTTAGCATTATCTGTTTGTGAGTACTCAATAGACTTATTCATGAGGGACTGGCAAAGCGGAATACCTCTAGAAACCTTTATATGTGATAATGATCCAGAGGTAGTTGAATTGAGGAAAGGTGCCTACTTGGCAAGGCATTTAGCATATTTATGCAGCTTAGGAGAGATTTCCTCATATGGCCCTAGATTAGAAACCCTAACATCATTAGAAAGGTTAGAGGTTCTCAAAAGCTACCTAGAGATATCTTGTTTAGAGGATCCAACATTGAGATACAGTCAGGTTACAGGGCTGGTATTAAAAGTGTTCCCATCAACAGTAGTATATATCAGGAAGTTAGCTATAAAGATGTTGAGGATTAGGGGCATAGGGGTGCCAGAGGTGTTGGAAGATTGGGATCCTAGTCATGAACAAGCTCTATTAGATAATATAGCTCAAGAGATCCAACATAATATCCCAATAAACCAATCTATCAAGACACCCTTCTGGGGGCTCAAAGTCAATAATTCCCAAGTCTTACGTCTAAGAGGATATAAGGAGATCAAGGACAGGAAATCAGGGCGATCAGGAGTAGGTCTAACACTACCATGTGATAATAGGTACTTATCCCATCAGATAAGACTTTTCGGGATTAATAGTACTAGCTGCTTGAAGGCCTTGGAGTTAACATATTTAATAGGACCATTGATAGATAAAAGTAAAGATAGGTTATTCTTAGGAGAAGGTGCAGGTGCTATGTTGTCATGTTATGATGCAACTTTAGGACCCTCAATGAACTATTATAACTCAGGTGTCTCATCATATGATATAAATGGTCAGAGGGAATTAGGGATCTATCCATCTGAGGCTGCATTAGTGGCAAAGAAATTGAATAATGTAACCAATTTGGATCAGAGAATTAAGGTACTGTTTAACGGAAACCCTGGGTCTACATGGGTTGGCAACCAGGAATGCGAAACATTAATTTGGAGTGAATTACAGGATAAATCAATCGGCTTGATACATTGTGACCTAGAAGGTGGGGAACTAAAAGATACACCAACAGTATTGCATGAACATTATAGCATAATTAGGATAGCATATTTAGTAGGAGATAACGATGTTTTATTAGTGACTAAAATTGCACCTAAATTGGGTACAGATTGGACTCAGCAACTATGCTTGTATCTAAGGTATTGGAGTGAGGTCAATTTAGTTGTTCTTAAGACATCTAATCCTTCTTCTACTGAGATGTATTTGTTATCAAGGAATCCAAATAAAGATGTGATTGAGGATAGTCTAACAGTAATCTCAGATCTAAAGCCATTGTCTAAAAAAGATAGTATACAATTAGAAAAGTGGATTTTGATTGAGAAAGACAAAGTTAAGGAATGGCTAATTAAAGAATTAAGAGAAGGAGAACTGATGTCAGGCTCACTCAGGCCTTATCACCAAGCACTTCAGATTTTTGGATTTGAGGCCAACTTGCACAAATTGTGTAGAGACTTCTTATCAACTATGAATATTTCAGATATCCAGATGTGTATAAATTCATTCTACAGGGTTTTAAAAGATACAATATTTGAATGGAGTCGGATAACAAATGATCACAAGACGTGTAAACTCACAGGAAAATATGAGTTATATCCTATAAGAGACAGTGGGAAGTTGAAAGTGATATCAAGAAGGCTTATAATATCCTGGATTGCTTTATCCATGTCTACTAGACTGTTAACAGGCGCTTTCCCCGATGTTAAGTTTGAGTCCAGATTGAATATAGGTCTAGTCTCCTTATCTACGAATGAGATCAAATCACTTAAACTTATATCTAAGGCTACGGTGGATAGGTTCCAAGAAGTGATTCACAGTGTATCTTACAGATTCTTAACTAAAGAAATTAAAATACTCATGAAGATACTTGGAGCTGTTAAATTATTTGGTGCAAGACAGACTTATAACCATCCAGCTTTAACACCAGAACCTCTATCTGATATAGAAGGATATTTAGAGGATTAG
>PRV1_US_2015_MF567967 extraction
ATGGCAGGGTTATTAAGTGTCTTTGACACATTTAGTTCTAAAAGGAGTGAGAGCATAAATAGAGGAGGTGGTGGTGCGGTTATACCTGGACAAAAGAACACCGTCTCAGTATTTGTCCTAGGGTCAAGTATTGTAGATGATAGCGATAAGTTAGCTATAGCACTCATGTTTTTAACACATGCTCTTGATACTGACAAGCAACACTCACAAAGAAGCGGTTTCCTGGTTTCATTAATGGCAATGGCATATAGTAGTCCTGAATTATATCTAACAACTAATGGAGTTAATGCAGATGTTAAGTATGTTATCTACACAATTGAGCATGATCCCCAGAGGACAACTCATAATGGGTTCATTGTTAGAACAAGAGATATGGACTATGAAAAGACAACAGAGTGGCTATTCAGCCGTATAACTAATAAATACCCATTACTTCAAGGACAAAAAGACACTCATGATCCAGAATCACTACTCCAGACTTATGGATATCCCTCGTGTTTAGGAGCATTGATAGTCCAGGTTTGGATTGTCTTGGTCAAGGCAATTACAAGTAGTGCTGGATTGAAGAAAGGATTCTTCAATAGGCTTGAAGCCTTCAGGCAGGATGGAACAGTTAGAAGCTCACTAGTCTTCAGTGGAGAGACAGTTGAAGGGATTGGGTCAGTGATGAGATCTCAGCAGAGCCTGGTGTCCTTAATGGTAGAGACTCTAGTTACCATGAACACGGCTAGATCTGACTTGACCACTCTAGAGAAGAATATTCAGATTGTTGGGAATTACATCAGAGATGCAGGTCTTGCTTCATTCATGAACACAATTAGATACGGTGTGGAGACTAAGATGGCAGCACTTACATTATCTAATCTTAGACCTGATATTAATAAACTAAAGAGTTTAATTGACATCTACTTATCCAAAGGTGCAAGAGCCCCCTTCATATGTATATTACGTGATCCAGTACACGGAGAATTTGCTCCTGGAAATTATCCAGCATTGTGGAGTTATGCTATGGGGGTCGCAGTAGTCCAGAACAAAGCTATGCAGCAGTATGTGACAGGGAGGACATATCTAGATATGGAAATGTTCCTTCTTGGTCAAGCAGTAGCTAAAGACGCAGAATCTAAGATCAGTAATGCATTGGAGGATGAATTAGGTATAACTGAAAATGCCAAAGACAGGCTCAAACATCATCTTGCTAACCTTTCTGGAGGTGATGGAGCTTATCATAAACCCACTGGTGGAGGAGCAATAGAAGTTATAATTGACAATGCAGACATAGATCTCAGGACAGAGGAAACCACAGAAGAATCTTCAATCAGGCTTTCCAATATTAGAGAAAACAAAGGGAGAATAGCAGATGGGCAGAGAAGATGGGAAACAACCAGATCCATTGGTGATGACCTTAATCCAGATAACAACACTGACGATGAAGTATCCGCTGCAGAAAGGAGGATTGCAGAAAGACTGGCAAAAAAAGAGGGGAAGAATACCAGGTCGGATATACTTATTACCGATGGTATGACTGAAGATACAGATAACGATGATGATATAATGAGAATGAATGCACTAGGAGGAATATAGTAAATCCAAACAGAGGGTTTTATATATTGGTTAATAAGAAAAACTTAGGGTGAAAGAATAGCTCCTAGATACTAGGAACTTTATCACTCCCAAAGACAGGATCTCAAACTGGCCACCCACAAAAGAACCCCCAAAAATCCAGAGACCAAATGGATCAAGATGCCCTCTTTTCTGAAGAATCTATGGAGGATCAGAAGGAGGGACACTCAACAACCAGCACACTCACCAGTGCAGTCGGACTCATTGACATCATCCTTGCCAGTGAGCCCACAGACATCAGAAAAGATAGAAAACACCTATGTGAGCCCATCACAGCTTGGGGAAAATCAGAAGCAAGCAAGATTTCTAAGGGTACAGTCTGTGAAGAAAACCCAAGAGCAAAAAGGGAAGATTATGGACAAAGTGAAAAGAGTGGAATTCTTAGGGAGTCAAACAAGTTTGAAGCAGAAGTTTCTTTTAGAGAAACTCATAGCCCAGATACATCAGGGAGGGCTTGGAGAAGAAGTAGTGCAGACTCTATACTTGAGAATATGGGCAATGGATCCGACTCCTATGGCAACGAAATTACTGGAAATGGAGGAGGAAACCAGAGACAAAGTCTTGAAGCTAAAGTTGGAGAGATGGATCCGAGTTCTAATACGAGGAGAAAAGACAAAACTGAGGGACTTCCAGAAGAGATACGAGGAAGTTCACCCATACCTAATGACAGAGAAGGTGGAAGAAATAATAATGGAGGAAGCCTGGAGCCTGTCAGCACACATAATCCAAGAGTAGAAAATAATATTATGGATCCGACTCATCATCTTGAAGAAGAGGTACTTAAGAGGAACAAGCCACGAGAGATGAATGCTACAAGTCAATGGTCGGGTGGATACAAGACTGATCAACAAGACGGTAAACATGAATTGATAACTAATCCAATATTTTCAAATCAAAATAGGTCACAGGGCACGAAAAAGGAAAAAGGGAAAGAATCAGCTGTAAAGCCCAAGACCAGAAAATCTAAAATGTCTTTTGAAGACACAAGAAGCACAGATCAAATCTACGAAGACTCTCAAGAACATACAAGAAGAAAGAAAACAGACAACGAACCATCACAAAAGATTGGTAAAAAGGGCACAGAAGAGAATACCTCATATACAGAAGAGGTGATCAAATTGTTAGTGAGTCTTGGTGTAATCCCATCTGTAGCCGCATTCAACCAATCCCGAAACATATGCCATGTATTTGCAAAACGTGTCCTCAATTCTGTGAACTCTGCAGAAATGACAGCTAATATGTGCGGATTATTACTATCTGTTGAGAAATCAGTATCAGACCGGATTGAAGAAAATAAGACACTAATAAATCAGATTATAAGTGATTTAAGTACAGGTAGGGAAGTGCAGAAACGTTTCACTGAGTATCAAAAGGAACAGAATTCATTGATTATGTCAAATCTGGCGACACTTCATATCATAACAGATAGAGGAGGAAAGAACAACAGCATGGATACAGGGGAGAGGACACCATCAATCAGGACCAAGGGGAAGGAGCCAACACAGAGAACACAAAGATTTGATCCATCTATGGAATTCACCGAGGAGATTAAGTACAAACCCGATCTATACAGGGAAGACACATTGAGACAAAGAATAACAAACCCTGTCCTTGATGAGAGCACAGAGAGAATCGACAATTCGAATGCCGCGAGACTGATACCTTGCAAAGAAAAATCAACACTGCGTTCACTCAAATTGATTATTGAGAGCAGCAATTTAAGCAGAGCAGACAAAATTGCCTATATCAGGTCATTATCAAAATGCAAAGATGACAAAGAGGTAGAATCAGTAATGAAACTATTTGAGGAAGATATAGAATCAAATAATGAATAATCACTGATCAGCATATCCAGAAAACGTCAAGACAAGAGTATACTGTGATGAGTAATGACTCTCCAAATACCTAATAAGAAAAACTTAGGGTGCAAGACTCACCAACCAAGCCAAGCAAATGGCCGAGATCTACAAGTTCCCCAAGCTATCATATGAGGAACATGGATATATGGAACCTCTACCACTAAAGACTGGCCCAGATAAGAAGGCAGTCCCACATATAAGGATAATCAAGATAGGGGACCCACCGAAGCATGGAAATCGATACCTTGATATTCTCTTACTTGGGTTTTATGAGATACCCAAAGAAGTTGAAACATACGGTAGTGTATCAGATTTGACGAGACCCACGGGATACACAATCTGTGGTTCAGGATCATTACCTATTGGAATTGCTAGGTACTTAGGTACAGATCAGGAACTACTTAAAGCATCAGTAGAGCTAAAGGTGACAGTGAGAAGGACAGTAAGGTCAAGTGAGATGATTGTGTATATGGTAGATTCCATACCACCAGCAATGATGGCTTGGGCTTCTAGGCTGAAACGAGGCATGATATTCAATGCGAACAAAGTAGCCCTAGCTCCTCAATGTCTACCTATAGATAAAGATATAAGATTCAGAGTTGTCTTTGTCAATGGCACTTCTCTAGGTTCCATCACAATAGCAAAAGTTCCCAAGACATTAGCCGATCTTGCTTTACCGAATTCCATATCGGTCAATTTAATGGTCTCACTCAAGACTGGTGCGTCAACTGAGTCCAAGGGCATTATTCCTACGCTAAACGAAAAGGGCGACAAGGTACTAAACTTTATGGTACACCTCGGATTAATACATAGGAAAGTCGGAAGGGTGTATTCAATGGAGTATTGCAAGGGTAAAATAGAGAAGATGCGGCTGATCTTCTCATTAGGACTGGTTGGAGGAATCAGTTTCCATGTTCAGCTTACAGGTGTGGTATCTAAATCCTTTGTTGGTCAGCTTGGAGGGAGAAAGGAAATATGTTACCCTTTGATGGATGTAAATCCACACATGAATTTAGTTATCTGGGCTGCTTCCGTGGAAATCACTGGCGTGGATGCTGTTTTCCAACCTTCCATACCAAGAGATTTCAAATACTACCCGAATGTGGTGGCAAAAAATATTGGGAAAATAAAAGCTTAGAGATCTAAAACTACTGTAACCTCAGACATTTCAATATTAGGCTGGTAAGTGTCATTATACGATCAGCATCATTCATCAGAAATAAGAAAAACTTAGGGTACAAGTTATCCAAAAAAGACAGAACAGAACAAACAGATCAAGACAAGACTTCACAAAATGCAAATCATCATCCTCAGACCAGCCATAATACTAAGCATAGCACTATTAGTGACCAGTCAAGTCCCCAGAGATAAACTAGCCAATTTAGGGATCATCATTAAGGACAGCAAAGCACTCAAAATTGCAGGATCTTATGAAAACAGATACATAGTCTTAAACCTTGTACCAACAATAGAAAATGTGAGTGGGTGTGGTTCCATCCAAATAGCAAAATATAAAGAGATGCTTGAAAGATTGTTAATACCGATAAAAGATGCACTAGATTTACAAGAGTCTTTGATAGTGATTGATAATGAAACCGTCAACAACAATTATCGTCCTCAGTATAGATTTGTTGGTGCAGTTATTGGGACTATAGCCCTTGGGGTAGCAACTGCGGCCCAGGTTACAGCAGGAGTGGCTCTGATGGAGGCAAGAGAGGCCAAAAGAGATATATCAGTGTTAAAAGAAGCAATTGGAAAGACTCAAAACTCAATTGAAAAATTACAGAATTCTGCAGGTGAACAGATACTGGCTCTCAAAATGCTCCAGGATTATGTCAATGGAGAGATCAAACCAGCTATTGAAGAACTTGGATGTGAGACTGCTGCACTTAAATTAGGAATTGCACTTACACAACACTACACAGAGCTTACAAATGCCTTTGGGTCGAATCTAGGTTCCATAGGAGAGAAGAGCTTAACATTACAGGCCCTATCATCATTATACAAGACCAATATAACTGATATACTGACAACAACTAATCTCGGGAAAACAGATATTTATGATATTATATATACTGAGCAAGTTAAAGGAAGAGTAATAGATGTCGATCTTAGACGATATATGGTTACAATATCTGTAAAGATACCAATATTATCAGAAATACCAGGAGTATTGATCTATGAAGTCTCATCTATATCTTACAATATAGATGGAACAGAGTGGTATGCCGCTGTACCTGACCACATATTAAGTAAATCCGCATATATAGGGGGTGCAGATATAAGTGATTGTATAGAATCTGGATTGACATATATTTGTCCGCGAGACCCTGCTCAGATTATAGCAGATAACCAACAGCAATGTTTTTTAGGTCATCTTGACAAGTGCCCTATAACTAAAGTAGTTGATAATCTTGTGCCTAAATTTGCATTCATAAATGGTGGAGTAGTTGCAAACTGCATAGCCTCTACATGTACCTGTGGAGAAGAGAGGGTCCAGGTCTCTCAAGATAGAAATAAAGGAGTAACCTTTTTGACTCATGATAATTGTGGACTAATAGGGATAAACGGGATGGAATTTCATGCTAACAAGAAAGGGAGTGATGCTACTTGGAATGTCTCCCCCATAGGAGTAGGGCCAGCAGTATCATTAAGACCAG------------------TAGTCTCTGCTACTAATTTTCTAAACTCATCACGAAAAGATCTTATGAAGGCAAAAGAGATCTTAAACCAGGTAGGAAATCTTAGAGATTTAACCGTTATAACGATAATTAATATAGTAATTATTGCTGTATTACTTATATATGTAACTGGATTAGGCATACTGTATTACCAATTGAAAAGTGCACTAGTGATGAGAGACAAGATGTCAGTATTAAATAATAGTTCTTATTCTTTAGAACCAAGAACCGCCCAGGTACAAGTAACCAAGCCTACTAGTTTCATGGGATAAACCATAAAAATATATTTTAATCCATCCTCATTAATCAAAGTAAAGAAAACTTAGGGTGCATGACAGTAACTCACCACCAAAGGAGAAACAGATCAGAGACCAATACACCAAGAGATGGAAGAGACCAAAGTCAAGACATCAGATTACTGGGCCAAGAGTCCCCAAATTCACGCAACAAATCATCCTAACGTACAAAACAGAGAGAAGATCAAAGAAACATTAACAATTTTAATATCATTCATTTCTTTCCTATCTCTTGTACTGGTTATAGCTATACTGATAATGCAATATTTACATAACGGCACAATACTAAGGTGTAAAGATGTAGGCCTAGAATCTATCAATAAATCCACTTACTCTATATCTAATGCAATTCTAGACGTCATCAAACAAGAGCTGATAACTCGTATAATAAATACTCAAAGTTCTGTGCAGGTAGCTCTCCCAGTCTTAATTAACAAGAAAATCCAGGATCTCTCACTAACCATTGAGAAAAGTTTAAAAGTGCATCAAAATTCTCCTACTTGTAGTGGTGTGGCTGCCCTGACACATGTGGAAGGGATAAAACCTTTGGATCCAGACGATTACTGGAGGTGTCCAAGTGGGGAACCATATCTAGAGGATGAATTGACATTAAGCCTTATCCCTGGACCTAGTATGCTGGCTGGAACCTCTACCATTGATGGCTGTGTAAGATTACCATCCCTTGCAATAGGAAAATCGCTATATGCCTATAGTTCCAACCTTATAACTAAGGGTTGTCAAGACATAGGGAAATCCTATCAAGTGCTACAGTTAGGCATCATAACTCTGAATTCAGACTTACATCCTGATTTAAATCCTATAATATCACATACTTATGATATAAATGATAATAGAAAGTCCTGTTCTGTTGCTGTATCAGAAACTAAAGGATACCAATTATGCTCAATGCCGCGTGTTAATGAAAAAACAGATTACACTAGTGATGGTATTGAAGATATAGTTTTTGATGTACTTGATCTCAAAGGGTTCTCTAGAAGTTTCAAATTTTCAAACAATGATATAAACTTTGATCATCCTTTCTCAGCGTTATACCCTAGTGTAGGAAGTGGTATTATATGGAAAAATGAACTGTATTTCCTAGGTTATGGGGCTCTGACAACTGCACTTCAAGGGAATACAAAATGTAATTTAATGGGATGTCCAGGAGCAACACAAAACAACTGCAACAAGTTCATCTCTAGTTCATGGTTATACAGCAAACAGATGGTTAATGTACTGATACAGGTTAAGGGGTATTTATCTAATAAGCCAAGTATTATAGTTAAAACAATCCCAATAACAGAAAATTATGTAGGAGCAGAAGGGAAACTAGTGGGAACACGTGAGAGAATATATATATATACAAGATCAACAGGTTGGCACGCCAATTTACAAATAGGAGTACTTAATATAAATCATCCAATAACCATAACTTGGACAGATCACAAAGTACTATCAAGACCAGGAAGAAGTCCTTGTGTCTGGAATAACAAATGCCCTGGAAATTGTACTACTGGTGTATACACAGATGCTTATCCTATATCGCCTGATGCTAATTATGTTGCTACAGTTACTCTATTATCTAATTCAACACGGACTAATCCTACTATTATGTATTCATCTTCTGATAGAGTATATAATATGTTAAGATTAAGAAATACTGAATTAGAAGCTGCATACACAACCACGTCGTGTATTGTCCACTTTGATAGAGGTTATTGTTTTCATATTATAGAAATTAATCAAAAAGGACTGAATACACTACAACCTATGCTCTTTAAGACTGCAATTCCTAAAGCTTGCAGGATAAGCAATTTATAAGACACCTATTGAAATAATAATCTGTATCTAATTACTTAAAAGGGTGACCGTGCATGACTTAGAGATAAGTGACCTGTGGACATAAATCATACAGGTCATTAACTAGCATATAATACATCTAATAAGAAAAACTTAGGTTGAATGCCAAAGCATTCAGCCAGAATGGATCATTTCAATATGTCTCAAAATCCAAGTGATATACTATACCCTGAATGCCACTTGAACTCTCCAGTTGTGAAAGGGAAGATTGCTCAGCTACATGTCTTATTGGATATTAATCAGCCGTATGAAATGAGGGACCCTAGTATAATAGAAATCACGAAAGTTAAAATTAAATCTGGAGGGTTAAATCAAAGGTTAATCAGAATCAGATCTTTAGGGAAAGAGATGAGGAGAATCATATTTGATTTTGATAAGTATACATTCGAACCTTACCCAATATTTTCTAAAGAATTATTTAGATTAGAGATACCAGAGATTTGTGATAAAATTCAATCAGTTTTTGCAGTGTCTGATAAGTTAAGCAAAGATATATCCCAACCATTACAATACTTATGGAGAGATGTGCGTAGGCAGTTGGGAGGGGATTGTTCCAAGAATCTTTCTAACAATGAGATTGATATACACAAAATTCCTGAAATCCATACTAAATTCACCAGAAATAACTGGTATAAACCATTCATGACATGGTTTAGTATTAAATATGATATGAGAAGATGTCAAAAGAATAGGGAAAACATAAACTTAGACAGTAGGCAATCATATAATTATCTTAACTGTAAATACTATTTTATAATTATCCACCCGGATCTCTTAATGATATTGGACAAGATCAAATACACGGGATACTTACTGACACCAGAATTAGTGCTAATGTACTGTGATGTGGTTGAAGGTAGATGGAATATGTCTGCTGCTGGACAATTAGATGACAAATCACACAAAATAACATTGAAAGGAGAAGAATTGTGGGCCAGGATAGATGAATTATTCAAGATAATCGGGGAAGAGACATTTAATATCATATCACTATTGGAGCCATTATCTTTAGCATTGATACAATTAACAGATCCTGTTATGTCTTTGAAAGGCGCATTTATGAGACATGTCATCTCAGAAATGAATGAAATATTGGGTAAATGTGGAAATCTAACTGAACTTGAGGTGGATCACATAATGGATTCAATCCTAAATATTTTTATGGATACAACAGTAGATGAGAAAGCAGAGATATTCTCCTTCTTTAGGACATTTGGTCATCCTAGCCTTGAGGCCTCCATAACTACTGAAAAAGTTAGGCAACATATGTATGCGCAGAAAAGTATAAAATATAAGACCTTATGTGAGTGTCACGCTATATTTTGTACAATTATAATAAACGGATATAGAGACAGGCACGGAGGACAATGGCCCCCCTGTCAGTTCCCAGACCATGTGTGTCAAGAACTCAGAAATTCTCAAGGATCTAATTCAGCTATATCTTATGAAACAGCCGTTGACAATTTTGAGAGTTTTATAGGTTTCAGATTCGAGAAGTTCATAGACCCTCAATTAGATGAAGATCTCACTATTTATATGAGAGATAAAGCATTGTCTCCAAGAAGAGAAGCCTGGGATTCTGTGTATCCAGATAGCAATCTGTTGTATAAAGTGCCGTTCTCTGAAGAAACAAGGAGATTGATAGAAGTCTTTATCAGTGATTCTAATTTCAATCCAGAAGACATTATACAATATGTAGAGACAGGAGAATGGTTGAACGATGATACTTTCAACATATCTTATAGCCTAAAAGAAAAGGAGATAAAACAAGAGGGTCGATTGTTTGCCAAGATGACATACAAAATGAGAGCAGTCCAAGTATTGGCAGAAACTTTGCTAGCAAAAGGAATAGGGGGTTTATTTAATGAAAATGGTATGGTTAAAGGTGAAATCGATTTACTAAAGAGTCTAACTACTTTATCTATATCAGGAGTTCCAAGGACTAGCGAGATTTACAATGAATCAGTTAGTGAAGAAGCTGATAGGAGAAGATGGGAAAGGGAAAATTCCTCATACTATTGGGATAAAAGAAAAAAATCAAGACATGAGTTCAAAGCCACAGACTCATCTACTAATGGCTATGAGACTCTAAGCTGTTTTCTTACTACGGACTTGAAGAAATATTGTCTAAATTGGAGGTTTGAGAGTACATCTCTATTCGGGCAGAGATGTAACGAAATATTTGGGTTCAAGAGATTCTTCAACTGGATGCATCCTGTATTGGAAGAATGTACAATATATGTGGGTGATCCTTACTGTCCCGTGCCCGATAAAATCCACAAGAATTTAGAAGATCATGAAGATTCAAGCATCTTTATACATAGACCGAAGGGTGGGATAGAAGGTTATTGTCAAAAACTTTGGACTCTCATATCCATAAGCGCAATTCATCTAGCTGCTGTCAAGGTCGGGGTTAGAGTATCAGCCATGGTACAAGGCGACAACCAAGCAATTGCCGTGACATCTAGGGTACCAGTGACAGCCACGTATAAGTTCAAAAAAGAGCAGGTATATACGGAGATCACTAAGTATTTTAAGTCTTTAAGAGATGTGATGTCTGATTTAGGACATGAACTCAAACTCAACGAGACAATTATAAGTAGCAAGATGTTCGTGTATAGTAAACGGATATATTATGATGGTAAAATACTACCCCAATGTTTAAAAGCACTTACAAGGTGTGTTTTTTGGTCTGAGACCTTGGTAGATGAAAACAGGTCTGCGTGCTCCAATCTTGCAACTGCTATAGCCAAAGCTATAGAAAATGGCTATTCACCAATATTAGGTTACTCAATAGCTCTGTATAAGACTTGTCAGCAAGTATGTATCTCATTAGGGATGACTATCAATCCTACAATAACACCTAATATAAGAGACCAATATTATTTAGGGAAGAATTGGCTTAAATGTGCAGTTTTGATACCTGCTAATGTAGGGGGATTTAACTACATGGCAATGTCTAGATGCTTCGTCAGAAATATAGGCGACCCTGCAGTAGCTGCTCTAGCAGACCTCAAAAGGTTTATCCGAGCAGGACTATTGGACAAGCAGATTTTGTACCGTGTAATGAATCAAGAATCTGGGGAGTCTAATTTCTTAGACTGGGCATCTGATCCATACTCATGTAATTTACCGCATTCACAGAGTATCACAACAATTATAAAGAATATTACAGCTCGTTCAGTTCTCCAAGAGTCACCAAATCCCCTTCTTTCAGGTTTATTTACATGTGACAGTAAAGAAGAAGACTTAAATTTAGCGACATTTCTGATGGACAGGAAGGTCATATTGCCAAGAGTTGCACATGAGATACTAGATAACTCTTTGACAGGGATCAGAGAATCTATCGCAGGAATGCTGGACACTACAAAATCATTAGTACGGGTTAGTATTAGAAAAGGGGGTTTATCATACAATCTCTTAAGAAAGCTGATAAATTATGATTTATTACAATATGAAACATTAACCAGGACTTTAAGGAAAGCCGTCACAAATAACATTGAATATGAGTATATGTGTTCTGTGGAATTAGCAATTGGATTAAGGCAAAAAATGTGGTCACATCTAACATATGGGAGACCTATACATGGATTAGAAACGCCTGATCCTCTAGAACTCCTTAAAGGAACATTCATCAAAGGATCTGAGGTTTGCAAAATATGCAGGTCTGAAGGTGATAATCCTATATATACTTGGTTTTATTTACCTGAGGAAATAGATCTGGATAACCTAGAACAAGGAAATCCATCTATAAGAATACCTTACTTTGGATCTACTACTGACGAAAGATCAGAAGCACAACTGGGTTATGTTAAAACACTGAGTAAACCTGCTAAAGCAGCGATTAGGATTGCTATGATATATACTTGGGCTTATGGTACTGATGAGATATCATGGATGGAAGCGGCTCAGATTGCACAAACAAGAGCAAATTTAAGTCTTGATAATTTGAAACTTCTGACTCCGGTATCAACATCTACAAATCTGTCCCATAGGTTAAAGGATACTGCTACCCAGATGAAATTCTCAAGTGCAACTCTAGTTAGAGCTAGTAGATTTATTACTATATCAAATGATAAGATGGCTCTGAAGGAGGCAGGTGAGACAAAGGATACTAATTTAATATATCAGCAGATAATGTTGACAGGACTTAGTGTTTTTGAATTCAATACCAGATACATTAAAGGTAAGACTAAACAACCAATGATCCTACACTTACATTTAAACAATGGCTGCTGCATAATGGAATCACCACAAGAGACTTGTATCCCTCCTAAATCTACTCTAGACTTAGAGGTAACTAATGAAGAAAATAAATTAATATATGATAATAATCCATTAAAAAATGTTGATCTCGGTATTTTCCAAAAAATTAGAGATATTGTGCACACTGTAGATATGACTTTCTGGTCTGATTTGGAAATAATGAGAGCAGTTACTATTTGTACATCTATGACAATAGCAGACACCATGTCCCAATTGGATAGAGATAACCTTAAAGAAGTAATTGTTCTTACGAATGATGATGACATTAATAGCTTAATAACAGAGTTTATGATAATAGATATCCCGCTCTTTTGCTCAACATTCGGAGGAATCTTAGTAAATCAGTTTGCCTATGCATTATATGGTCTAAATATAAGAGGTAGAGAAGAAATATGGGGTTACATTACACGGACTTTGAAAGATACTTCTCATGCTGTGTTAAAGGTACTTGCTAATGCATTATCACATCCAAAGGTGTTCAAGAGATTCTGGGATTTCGGTATTTTAGAGCCTGTATATGGACCTAATTTATCCAACCAAGATAAGATAATGTTAGCATTATCTGTTTGTGAGTACTCAATAGACTTATTCATGAGGGACTGGCAAAGTGGAATACCTCTAGAAACCTTTATATGTGACAATGATCCAGAAGTAGTTGAATTAAGAAAAGGTGCCTACTTGGCAAGACATTTAGCATATTTATGCAGCTTAGGAGAGATTTCCTCATATGGTCCTAGATTAGAAACTCTAACATCATTAGAAAGGTTAGAGGTTCTTAAAAGCTACCTAGAGATATCTTGTTTAGAGGATCCAACATTGAGATACAGTCAGGTTACAGGGCTGGTATTAAAAGTGTTCCCATCAACAGTAGTATATATCAGGAAGTTAGCTATAAAGATGTTGAGGATTAGGGGCATAGGGGTGCCAGAGGTGTTAGAAGACTGGGATCCAAGTCATGAACAAGCTCTACTAGATAATATAGCTCAAGAGATCCAACATAATATCCCAATAAACCAATCTATCAAGACACCTTTCTGGGGGCTCAAAGTCAATAATTCCCAAGTCTTACGTCTAAGGGGATATAAGGAGGTTAAGGATAGAAAATCAGGGCGATCAGGAGTAGGTCTAACACTTCCATGTGATAATAGGTACTTATCCCATCAGATAAGACTCTTCGGGATTAATAGTACTAGCTGCCTGAAGGCTTTGGAGTTAACATATTTAATAGGACCATTGATAGATAAAAGTAAAGATAGATTATTCTTAGGGGAAGGTGCAGGTGCTATGTTGTCATGTTATGATGCAACGTTAGGACCTTCAATGAACTATTATAACTCAGGTGTCTCATCATATGATATAAATGGTCAGAGGGAATTAGGAATCTATCCATCTGAGGCTGCACTAGTGGCAAAGAAATTGAATAATGTAACTAATTTGGGTCAAAGAATTAAGGTGCTGTTCAACGGAAACCCTGGGTCTACATGGGTTGGCAACCAGGAATGCGAAACATTAATTTGGAGTGAATTACAGGACAAATCAATCGGCTTGATACATTGTGACCTAGAAGGTGGAGAACTCAAAGATACACAAACAGTACTGCATGAACATTATAGCATAATTAGGATAGCATATTTAGTAGGAGATAACGATGTTTTATTAGTGACTAAAATTGCACCTAAATTAGGTACAGATTGGACTCAGCAACTATGCTTATATCTAAGGTATTGGAATGAAGTCAATTTAGTTGTTCTTAAGACATCTAATCCTTCTTCTACTGAGATGTATTTGTTATCAAGGAATCCAAGTAAAGATGTGATTGAGGATAGTCTAACAGTAATCTCAGACCTAAAGCCATTGTCTAAAAAAGATAGTATACAATTGGAAAAGTGGATTTTGGTTGAGAAAGACAAAGTTAAGGAATGGCTAATTAAAGAATTAAGAGAGGGAGAACTAATGTCAGGTTCACTCATGCCTTATCACCAAGCACTTCAGATTTTTGGATTTGAAGCCAACTTGCACATATTGTGTAGAGACTTCTTATCAACTATGAGTATTTCAGATATCCAGATGTGTATAAATTCATTCTACAGAGTTTTAAAAGACACAATATTTGAGTGGAGTCGGGTAACAAATGATCACAAGACATGTAAACTCACAGGGAAATATGAGTTATATCCTATAAGAGATAGTGGAAAGTTGAAAGTGATATCAAGAAGGCTTATAATATCCTGGATTGCTTTATCCATGTCTACTAGACTGTTAACAGGCGCTTTCCCTGATGTTAAGTTTGAATCCAGATTGAATATAGGTTTAGTCTCCTTATCTACGAATGAGATCAAATCACTTAAACTTATATCCAAGGCTACAGTGGATAGGTTTCAAGAAGTGATTCACAGTGTATCCTACAGATTCTTGACTAAAGAAATTAAAATACTCATGAAGATACTTGGAGCTGTTAAATTATTTGGTGCAAGACAGACTTATAACCATTTAGCTTTAACACCAGAACCTCTATCTGATATAGAGGGATATTTAGATGATTAG
>PRV1_US_2015_KT749883 extraction
ATGGCAGGGTTATTAAGTGTCTTTGACACATTTAGTTCTAAAAGGAGTGAGAGCAGATATAGAGGAGGTGGTGGTGCGGTTATACCTGGACAAAAGAACACCGTCTCAGTATTTGTCCTAGGGTCAAGTATTGTAGACGATAGCGATAAGTTAGCTATAGCACTCATGTTCTTAACACATGCTCTTGATACTGACAAGCAACACTCACAAAGAAGTGGTTTCCTGGTTTCATTAATGGCAATGGCATATAGTAGTCCTGAATTATATCTAACAACTAATGGAGTTAATGCAGATGTTAAGTATGTTATCTACACAATTGAGCATGATCCCCAGAGGACAACCCATAATGGGTTCATTGTTAGGACAAGAGATATGGACTATGAAAAGACAACAGAGTGGCTATTCAGCCGTATAACTAATAAATACCCATTACTTCAGGGACAAAAAGACACTCATGATCCAGAATCACTACTCCAGACTTATGGATATCCCTCATGTTTAGGAGCATTGATAGTCCAGGTTTGGATTGTCTTGGTCAAAGCAATTACAAGTAGTGCTGGATTGAAGAAAGGATTCTTCAATAGGCTTGAAGCCTTCAGGCAGGATGGAACAGTTAGAAGCTCATTAGTCTTCAGTGGAGAGACAGTTGAGGGGATTGGGTCAGTGATGAGATCTCAGCAGAGCCTGGTGTCCTTAATGGTAGAGACTCTAGTTACCATGAACACGGCTAGATCTGACTTGACCACTCTAGAGAAGAATATTCAGATTGTTGGGAATTACATCAGAGATGCGGGTCTTGCTTCATTCATGAACACGATTAGATATGGTGTGGAGACTAAGATGGCAGCACTTACATTATCTAATCTTAGACCTGATATTAATAAACTAAAGAGTTTAATTGACATCTACTTATCTAAGGGTGCAAGAGCCCCCTTCATATGTATATTACGTGATCCAGTACACGGAGAATTTGCTCCTGGAAATTATCCAGCATTGTGGAGCTATGCTATGGGGGTCGCAGTAGTCCAGAACAAAGCTATGCAGCAGTATGTGACAGGGAGGACATATCTGGATATGGAAATGTTCCTTCTTGGTCAAGCAGTAGCTAAAGATGCAGAATCTAAGATCAGTAATGCATTGGAAGATGAATTAGGTATAACTGAAAATGCCAAAGACAGGCTCAAACATCATCTTGCTAACCTTTCTGGAGGTGATGGAGCTTATCACAAACCCACTGGTGGAGGAGCAATAGAAGTTATAATTGACAATGCAGACATAGATCTCAGGACAGAGGAAACCACAGAAGAATCTTCTATCAGGCTTTCCAATATTAGAGAAAACAAAGGGAGAATAGCAGACGGGCAGAGGAGATGGGAAACAACCAGATCCATTGGTGATGACCTTAATCCAGATAACAACACTGATGATGAAGTATCCGCTGCAGAAAGGAGGATTGCAGAAAGACTGGCAAAAAAGGAGGGGAAGAATATCAAGTCGGATATACTCATTACTGATGGTATGACTGAAGATACAGATAACGATGATGATATAATGAGAATGAATGCACTAGGAGGAATATAATAAATCCAAACAAAGGGTTTTATATATTGGTTAATAAGAAAAACTTAGGGTGAAAGAATAGCTCCTAGATACTAGGAACTCTATCTCTCCCAAAAACAGGATCTCAAACTGGCCACCCACAAAAGAATCCCCCAAAATCCAGAGACCAAATGGATCAGGATGCCCTCTTTTCTGAAGAATCTATGGAGGATCAGAAGGAGGGACACTCAACAACCAACACACTCACCAGTGCAGTTGGACTCATTGACATCATCCTTGCCAGTGAGCCCACAGACATTAGAAAAGATAGAAAACACCTATGTGAGCCCATCACAGCTTGGGGAAAATCAGAAGCAAGCAAGATTTCTAAGAGTACAGTCTGTGAAGAAAACCCAAGAACAGAAAGGGAAGATCATGGACAAAGTGAAAAGAGTGGAATTCTTAGGGAGTCAAACGAGTTTGAAGCAGAAGTTTCTCTTAGAGAAACTCATAGCCCAGATACATCATGGAGGGCTTGGAGAAGAAGTGGTGCAGACTCTATACTTGAGAATATGGGCAATGGATCCGACTCCTATGGCAACGAAATTACTGGAAATGGAGGAAGAAACCAGAGACAAAGTCTTGAAGCTAAAGTTGGAGAGATGGATCCGAGTTCTAATACGAGGAGAGAAGACAAAACTGAAGGACTTCCAGAAGAGATACGAGGAGGTTCACCCATACCTAATGACAGAGAAGGTGGAAGAAATAATAATGGAGGAAGCCTGGAGTCTGTCAGCACACATAATCCAAGAGTAGAAAATAATATTATGGATCCAACTCATCATCTTGAAGAAGAGGTACTTAAGAGGAACAAGCCACGGGAGATGAATGCTACAAGTCAATGGTCGGGTGGATACAAGACTGATCAACAAGACAGTAAACATGAATTGATAACTAATCCAATATTTTCAAATCAAAATAGGTCACAGGGCACAAAAAAGGAAAAAGGGAAAGAATCAGCTGTAAAGCCCAAGACCAGAAAATCCAAAATGTCTCCTGAAGACACAAGAAGCACAGATCACATCTACGAAGACTCTCAAGAACATACAAGAAGAAAGAAAACAGACAACGAATCATCACAAAAGATTGGTAAAAAGGGCACAGAAGAGAATACCTTATATACAGAAGAGGTGATCAAATTGTTAGTGAGTCTTGGTGTAATCCCATCTGTAGCCGCATTCAACCAATCCCGAAACATATGCCATGTATTTGCAAAACGTGTCCTCAATTCTGTGAACTCTGCAGAAATGACAGCTAATATGTGCGGATTATTGCTATCTGTTGAGAAATCAGTATCAGACCAGATTGAAGAAAATAAGACACTAATAAATCAGATTATAAGTGATTTAAGTACAGGTAGGGAAGTGCAGAAACGTTTCACTGAGTATCAAAAGGAACAGAATTCATTGATTATGTCAAATCTGGCGACACTTCATATCATAACAGATAGAGGAGGAAAGAACAACAGCATGGATACAGGGGAGAGGACACCATCAATCAGGACCAAGGGGAAGGAGCCAACACAGAGAACACAAAGATTTGATCCATCTATGGAATTCACCGAGGAGATTAAGTACAAACCCGATCTATACAGGGAAGACACATTGAGACAAAGAATAACAAACCCTGTCCTTGATGAGAGTGCAGAGAGAATCGACAATTCGAATGCCGCGAGACTGATACCTTGCAAAGAAAAATCAACACTGCGTTCACTCAAATTGATCATTGAGAGCAGCAATTTAAGCAGAGCAGACAAAATTGCCTATATCAGGTCATTATCAAAATGCAAAGATGACAAAGAGGTAGAATCAGTAATGAAACTATTTGAAGAAGATATAGAATCAAATAATGAATAATCACTGATCAGCATATCCAGAAAACGTCAAGACAAGAGTGTACTGTGATGAGTAATGACTCTCCAAATACCTAATAAGAAAAACTTAGGGTGCAAGACTCACCAACCAAGCCAAGCAAATGGCCGAGATCTACAAGTTCCCCAAGCTATCATATGAGGAACATGGATATATGGAACCTCTACCACTAAAGACTGGCCCAGATAAGAAGGCAGTCCCACATATAAGGATAATCAAGATAGGGGACCCACCGAAGCATGGAAATCGATATCTTGATATTCTCTTACTTGGGTTTTATGAGATACCCAAAGAAGTTGGAACATACGGTAGTGTATCAGATTTGACGAGACCCACGGGATACACAATCTGCGGTTCAGGATCATTACCTATTGGAATTGCTAGGTACTTAGGTACAGATCAGGAACTACTCAAAGCATCAGTAGAGCTAAAGGTGACAGTAAGAAGGACAGTAAGGTCAAGTGAGATGATTGTGTATATGGTAGATTCCATACCACCAGCAATGATGGCTTGGGCTTCTAGGCTGAAACGAGGCATGATATTCAATGCGAACAAAGTAGCACTAGCTCCTCAATGTCTACCTATAGATAAAGATATAAGATTCAGAGTTGTCTTTGTCAATGGCACTTCTCTAGGTTCCATCACAATAGCAAAAGTTCCCAAGACATTAGCCGATCTTGCTTTACCGAATTCCATATCGGTCAATTTAATGGTCTCACTCAAGACTGGTGCGTCAACTGAGTCCAAGGGCATTATTCCTACGCTAAACGAAAAGGGCGACAAGGTACTAAATTTTATGGTACACCTCGGATTAATACATAGGAAAGTCGGAAGGGTGTATTCAATGGAGTATTGCAAGGGTAAAATAGAGAAGATGCGGCTGATCTTCTCATTAGGACTGGTTGGAGGAATCAGTTTCCATGTTCAGCTTACAGGTGTGGTATCCAAATCCTTTGTTGGTCAGCTTGGAGGGAGAAAGGAAATATGTTACCCTTTGATGGATGTAAATCCACACATGAATTTAGTTATCTGGGCTGCTTCCGTTGAAATCACTGGTGTGGATGCTGTTTTCCAACCTTCCATACCAAGAGATTTCAAATACTACCCAAATGTGGTGGCAAAAAATATTGGGAAAATAAAAGCTTAGAGATCCAAAGCTACTGCAACCTCAGACATTTCAATATTAGACTGGTAAGTGTCATTATATGATCAGCATCATTCATCAGAAATAAGAAAAACTTAGGGTACAAGTTATCCAAAAAAGACAGAACAGAACAAACAGATCAAGACAAGACATCACAAAATGCAGACCATCATCCTCAGACCAGCCATAATACTAAGCATAGCACTACTAGTGACCAGCCAAGTCCCTAGAGATAAACTAGCCAACTTAGGGATCATCGTTAAGGACAGCAAAGCACTCAAAATTGCAGGATCTTATGAAAACAGATACATAGTCTTAAACCTTGTACCAACAATAGAGAATGTGAGTGGGTGTGGTTCCATCCAAATAGCAAAATATAAAGAGATGCTTGAAAGATTGTTAATACCGATAAAAGATGCACTAGATTTACAAGAGTCTTTGATAGTGATTGATAATGAAACAGTCAACAACAATTATCGTCCTCAGTATAGATTTGTTGGTGCAATTATTGGGACTATAGCCCTTGGGGTAGCAACTGCGGCCCAAGTTACAGCAGGAGTGGCTCTGATGGAGGCAAGAGAGGCCAAAAGAGATATATCAGTGTTAAAAGAAGCAATTGGAAAGACTCAAAACTCAATTGAAAAATTACAGAATTCTGCAGGTGAACAGATACTGGCTCTCAAAATGCTCCAGGATTATGTCAATGGAGAGATCAAACCAGCTATTGAAGAACTTGGATGTGAGACTGCTGCACTTAAATTAGGAATTGCACTTACACAACACTACACAGAGCTCACAAATGCCTTTGGGTCGAATCTAGGTTCCATAGGAGAGAAGAGCTTAACATTACAGGCCCTATCATCATTATACAAGACCAATATAACTGATATACTGACAACAACTAATCTCGGGAAAACAGATATTTATGATATTATATATGCTGAGCAGGTTAAAGGAAGAGTAATAGATGTCGATCTTAGACGATATATGGTTACAATATCTGTAAAGTTACCAATATTATCAGAAATACCAGGAGTATTGATCTATGAAGTCTCCTCTATATCTTACAATATAGATGGAACAGAGTGGTATGCCGCTGTACCTGACCACATATTAAGTAAATCCGCATATATCGGGGGTGCAGATATAAGCGATTGTATAGAATCTGGATTGACATATATTTGTCCGCGAGATCCTGCTCAAATTATAGCAGATAACCAACAGCAATGTTTTTTAGGTCATCTTGACAAGTGCCCTATAACTAAAGTAGTTGATAATCTTGTGCCTAAATTTGCATTCATAAATGGTGGAGTAGTTGCAAACTGTATAGCCTCTACATGTACCTGTGGAGAAAAGAGGGTCCAGGTCTCTCAAGATAGAAATAAAGGAGTAACCTTTTTGACTCATAATAATTGTGGATTAATAGGGATAAACGGGATGGAATTTCATGCTAACAAGAAAGGGAGTGATGCTACTTGGAATGTCTCCCCCATAGGAGTAGGGCCAGCAGTATCGTTAAGACCTGTAGATATATCTTTACAAATAGTTTCTGCTACTAATTTTCTAAACTCATCACGAAAAGATCTTATGAAGGCAAAAGAGATCTTAAACCAGGTAGGATATCTTAGAGATTTAACCGTCATAACAATAATTAATATAGTAATTATAGCTATATTACTTATATGTGTAACTGGATTAGGCGTACTGTATCACCAATTGAGAAGTGCACTAGTGATGAGAGACAAGATGTCAGTACTAAATAATAGTTCTTATTCTTTAGAACCAAGAACCGCCCAGGTACAAGTAATTAAGCCTACTAGTTTCATGGGATAAACTATAAAAATATATTTTAATCCATCCTCATTAATCAAAGTAAAGAAAACTTAGGGTGCACGACAGTAACTCACCACCAAAGGAGAAATAGATCAGAGACCAACACATCAAGAGATGGAAGGGGCCAAAGTTAAGACATCAGAGTACTGGGCCAAGAGTCCTCAAATTCACGTAACAAATAATCCTAACGTACAAAACAGAGAGAAGATCAAGGAAACATTAATAATTTTAATATCATTCATTTCTTTCTTATCTCTTGTACTGGTTATAGCTGTACTGATAATGCAATCTTTACATAACGGCACAATACTAAGGTGTAAAGATGTAGGCCTAGAATCTATCAATAAATCCACTTACTCTATATCTAATACAATTCTGGACGTCATCAAACAAGAGCTGATAACTCGTATAATAAATACTCAAAGTTCTGTGCAGGTAGCTCTCCCAGTCTTAATTAACAAGAAAATCCAGGATCTCTCACTAACCATTGAGAAAAGTTCAAAAGTGCATCAAAATTCTCCTACTTGTAGTGGTGTGGCTGCTCTGACACATGTAGAAGGGATAAAACCCTTGGATCCAGACGATTACTGGAGGTGTCCAAGTGGGGAACCATATCTAGAGGATGAATTGACATTAAGCCTTATCCCTGGACCTAGTATGCTGGCTGGAACCTCTACCATTGATGGCTGTGTAAGATTACCATCCCTTGCAATAGGAAAATCGCTATATGCCTATAGTTCCAACCTTATAACTAAGGGTTGTCAAGACATAGGGAAATCCTATCAAGTGCTACAGTTAGGTATTATAACTCTGAATTCAGACTTACATCCTGATTTAAATCCTATAATATCACATACTTATGATATAAATGATAATAGAAAGTCCTGTTCTGTTGCTGTATCAGAAACTAAAGGATACCAATTATGCTCGATGCCGCGTGTCAACGAAAAAACAGATTACACTAGTGATGGTATTGAAGATATAGTCTTTGATATACTTGATCTCAAAGGGTCCTCTAGAAGTTTCAAATTTTCAAACAATGATATAAACTTTGATCATCCTTTCTCAGCGTTATACCCTAGTGTAGGAAGTGGTATTATATGGAAAAATGAACTGTATTTCTTAGGTTATGGGGCTCTGACAACTGCACTTCAAGGGAATACAAAATGTAATTTAAAGGGATGTCCAGGAGCAACACAAAACAACTGCAACAAGTTCATCTCTAGTTCATGGTTATACAGCAAACAGATGGTTAATGTACTGATACAGGTTAAGGGGTATTTATCTAACAAGCCAAGTATTATAGTTAGAACAATCCCAATAACAGAAAATTATGTAGGAGCAGAAGGGAAACTAGTAGGAACACGTGAGAGAATATATATATATACAAGATCAACGGGTTGGCATGCCAATTTACAAATAGGAGTACTTAATATAAATCATCCAATAACCATAACTTGGACAGATCACAAAGTACTATCAAGACCAGGAAGAAGTCCTTGTGCCTGGAATAACAANNNCCCTAGAAATTGTACTACTGGTGTATACACAGATGCTTATCCTATATCGCCTGATGCCAATTATGTTGCTACAGTTACTTTATTATCTAATTCAACACGAACTAATCCTACTATTATGTATTCATCTTCTGATAGAGTATATAACATGTTAAGATTAAGAAATACTGAATTAGAAGCTGCATACACAACCACGTCTTGTATTGTCCACTTTGATAGAGGTTATTGTTTTCATATTATAGAAATTAATCAAAAAGAACTGAATACACTACAGCCTATGCTCTTTAAGACTGCAATTCCTAAAGCTTGCAGGATAAGCAATTTATAAGACACCTATTGAAATAATAATCTGTATCTAATTACTTAAAAGGGTGACTGTGCATGACTTAGAGATAAGTGACCTGTGGACATAAATCATACAGGTCATTAACTAGCATATAATACATCTAATAAGAAAAACTTAGGTTGAATGCCAAAGCATTCAACCAGAATGGATCATTTCAATATGTCTCAAAATCCAAATGATATACTATACCCTGAATGCCACTTGAACTCTCCAGTTGTGAAAGGGAAGATCGCTCAGCTACATGTCTTGTTGGATATTAATCAGCCATATGAAATGAGGGACCCTAGTATAATAGAAATCACGAAAGTTAAAATTAAATCTGGAGGGTTAAATCAAAGGTTAATCAGAATCAGATCTTTAGGGAAAGAGATGAGGAGAATCATATCTGATTTTGATAAGTATACATTCGAACCTTACCCAATATTTTCTAAAGAATTATTTAGATTAGAGATACCAGAGATTTGTGATAAAATTCAATCAGTTTTTGCAGTGTCGGATAAGTTAAGCAAAGATATATCCCAACCATTACAATACTTATGGAGAGATGTGCGTAGGCAGTTGGGAGGGGATTGTTCCAAGGATCTTTCTAACAATGAGATTGATATACACAAAATTCCTGAAATCCATACTAAATTCACCAGAAATAACTGGTATAAACCATTCATGACATGGTTTAGTATCAAATATGATATGAGAAGATGTCAAAAGAATAGGGAAAACATAAACTTAGACAGTAGGCAATCATATAATTATCTTAACTGTAAATACTATTTTATAATTATCCACCCGGATCTCTTAATGATATTGGACAAGATCAAATACACGGGATACTTACTGACACCAGAATTAGTGCTAATGTACTGTGATGTGGTCGAAGGTAGATGGAACATGTCTGCCGCTGGACAATTAGATGACAAATCACACAAAATAACATTAAAAGGAGAAGAATTGTGGAGCAGGATAGATGAATTATTCAAGATAATCGGGGAAGAGACATTTAACATCATATCACTATTGGAGCCATTATCTTTAGCATTGATACAATTAACAGATCCTGTTATGTCTTTAAAAGGTGCATTTATGAGACATGTCATCTCAGAAATGAATGAAATATTGGGTAAATGTGGAAATCTAACTGAACTTGAGGTGGATCACATAATGGATTCAATCCTTAACATTTTTATGGATACAACAGTAGATGAGAAAGCAGAGATCTTCTCCTTCTTTAGGACATTTGGTCATCCTAGCCTTGAGGCCTCCATAGCTGCTGAAAAAGTTAGGCAACATATGTATGCGCAGAAAAGTATAAAATATAAGACCTTATGTGAGTGTCACGCTATATTTTGTACAATTATAATAAACGGATATAGAGACAGGCACGGAGGACAATGGCCCCCCTGTCAGTTCCCAGATCATGTGTGTCAAGAACTCAGAAATTCTCAAGGATCTAATTCAGCTATATCTTATGAAACAGCCGTTGATAATTTCGAGAGTTTTATAGGTTTTAGATTCGAGAAGTTCATAGACCCTCAATTAGATGAAGATCTCACTATTTATATGAGAGATAAAGCATTGTCTCCAAGAAGAGAAGCCTGGGATTCTGTGTATCCAGATGGCAATCTGCTGTATAAAGTGCCGTTCTCCGAAGAAACAAGGAGATTGATAGAAGTCTTTATCAGTGATTCTAATTTTAATCCAGAAGACATTATACAATATGTAGAGACAGGAGAATGGTTGAACGATGATACTTTCAACATATCTTATAGCCTAAAAGAAAAGGAGATCAAACAAGAGGGTCGATTGTTTGCCAAGATGACATACAAAATGAGAGCAGTCCAAGTATTGGCAGAAACTTTGCTAGCAAAAGGAATAGGAGGTTTGTTTAATGAAAATGGTATGGTTAAAGGTGAAATCGATTTACTAAAGAGTCTAACTACTTTATCTATATCAGGAGTTCCAAGGACTAACGAGATTTATAATGAATCAGTTAGTGAAGAAGCTGATAGGAGAAGATGGGAAAGAGAAAATTCCTCATACTATTGGGATAAAAGGAAAAAATCAAAACATGAGTTCAAAGCCACAGACTCATCTACTAACGGCTATGAGACTCTAAGCTGTTTTCTTACTACGGACTTGAAGAAATATTGTCTAAATTGGAGATTTGAGAGTACATCTCTATTCGGGCAGAGATGTAACGAAATATTTGGGTTCAAGAGATTCTTCAACTGGATGCATCCTGTATTGGAAGAATGTACAATATATGTGGGTGATCCTTACTGTCCCGTGCCTGATAAAATCCACAAGAATTTAGAAGATCATGAAGATTCAGGCATCTTTATACATAGACCGAAGGGTGGGATAGAAGGTTATTGTCAAAAACTTTGGACTCTCATATCCATAAGCGCAATTCATCTAGCTGCTGTCAAGGTCGGGGTTAGAGTATCAGCTATGGTACAAGGTGACAACCAAGCAATTGCCGTGACATCTAGGGTACCAGTGACGGCCACGTACAAGTTCAAAAAAGAGCAGGTATATACGGAGATCACTAAGTATTTTAAGTCTTTAAGAGATGTGATGTCTAATTTAGGACATGAACTCAAACTCAACGAGACAATTATAAGTAGCAAGATGTTCGTGTATAGTAAGCGGATATATTATGATGGTAAAATACTACCCCAATGTTTAAAAGCACTTACAAGGTGTGTTTTTTGGTCCGAGACCTTGGTGGATGAAAACAGGTCTGCGTGCTCTAATCTTGCAACTGCTATAGCCAAAGCTATAGAAAATGGCTATTCACCAATATTAGGTTACTCAATAGCTCTGTATAAGACTTGTCAGCAAGTATGTATTTCATTAGGGATGACTATCAATCCTACAATAACACCTAATATAAGAGACCAATATTATTTAGGGAAGAATTGGCTTAGATGTGCAGTTTTGATACCTGCTAATGTAGGGGGATTTAACTACATGGCAATGTCTAGATGCTTCGTCAGAAATATAGGCGACCCTGCAGTAGCTGCTCTAGCAGACCTCAAAAGGTTTATCCGAGCAGGACTATTGGACAAGCAGATTTTGTACCGTGTAATGAATCAGGAATCTGGGGAGTCTAATTTCTTAGACTGGGCATCTGATCCATACTCATGTAATTTACCGCATTCGCAGAGTATCACAACAATTATAAAGAATATTACAGCTCGTTCAGTTCTCCAAGAGTCACCAAATCCCTTACTTTCAGGTTTATTTACATGTGACAGTAAAGAAGAAGACTTAAATTTAGCGACATTTCTGATGGACAGGAAGGTCATATTGCCAAGAGTTGCACATGAGATACTAGATAACTCTTTGACAGGGATCAGAGAATCTATCGCAGGAATGCTGGACACTACAAAATCATTAGTACGGGTTAGTATTAGAAAGGGGGGTTTATCATACAATCTCTTAAGGAAGCTGATAAATTATGATTTATTACAATATGAAACATTAACCAGGACTTTAAGGAAAGTCGTCACAAATAACATTGAATATGAATATATGTGTTCTGTAGAATTAGCAATTGGATTAAGGCAAAAAATGTGGTCACATCTAACATATGGGAGACCTATACATGGATTAGAAACACCTGATCCTCTAGAACTCCTTAAAGGAACATTCATCAAAGGATCTGAGGTTTGCAAAGTATGCAGGTCTGAAGGTGATAATCCTATATATACTTGGTTTTATTTACCTGAGGAAATAGATCTGGATAACCTAGAACAAGGAAATCCATCTATAAGAATACCTTACTTTGGGTCTACTACTGACGAAAGATCAGAAGCACAACTGGGTTATGTTAAAACACTAAGTAAACCTGCTAAAGCAGCGATTAGGATTGCTATGATATATACTTGGGCTTATGGTACTGATGAGATATCATGGATGGAAGCGGCTCAAATTGCACAAACAAGAGCAAATTTAAGTCTTGATAATTTGAAACTTCTGACTCCGGTATCAACATCTACAAATCTGTCCCATAGATTAAAGGACACTGCTACCCAGATGAAATTCTCAAGTGCAACTCTAGTTAGAGCTAGTAGATTTATTACTATATCAAATGATAAGATGGCTCTGAAGGAGGCAGGTGGGACAAAGGATACTAATTTAATATATCAGCAGATAATGTTGACAGGACTTAGTGTTTTTGAATTCAATACCAGATACATTAAAGGTAAGACTAAACAACCAATGATCCTACACTTACATTTAAACAATGGCTGCTGCATAATGGAATCACCACAAGAGACTTGTATCCCTCCTAAATCTACTCTAGACTTAGAGGTATATAATGAAGAAAATAAATTAATATATGATAATAATCCATTAAAAAATGTTGATCTCGGTATTTTCCAAAAAATTAGAGATATCGTGCACACTGTGGATATGACTTTCTGGTCTGATTTGGAAATAATGAGAGCAGTTACTATTTGTACATCTATGACAATAGCAGATACCATGTCTCAATTGGATAGAGATAACCTTAAAGAAGTAATTGTTCTTACGAATGATGATGACATTAATAGCTTAATAACAGAGTTTATGATAATAGATATCCCACTCTTTTGCTCAACATTCGGAGGAATCTTAGTAAATCAGTTTGCCTATGCATTATACGGTCTAAATATAAGAGGTAGAGAAGAAATATGGGGTTACATTACACGGACTTTAAAAGATACTTCTCATGCTGTGTTAAAGGTACTTGCTAATGCATTATCACATCCAAAGGTGTTCAAGAGATTCTGGGATTTCGGTATTTTAGAGCCTGTATATGGACCTAATTTATCCAACCAAGATAAGATAATGTTAGCATTATCTGTTTGTGAGTACTCAATAGACTTATTCATGAGGGACTGGCAAAGCGGAATACCTCTAGAAACCTTTATATGTGACAATGATCCAGAAGTAGTTGAATTAAGAAAAGGTGCCTACTTGGCAAGACATTTAGCATATTTATGCAGCTTAGGAGAGATTTCCTCATATGGTCCTAGATTAGAAACTCTAACATCATTAGAAAGGTTAGAAGTTCTTAAAAGCTACCTAGAGATATCTTGTTTAGAGGATCCAACATTGAGATACAGTCAGGTTACAGGGCTGGTATTAAAAGTGTTCCCATCAACAGTAGTATATATCAGGAAGTTAGCTATAAAAATGTTGAGGATTAGGGGCATAGGGGTGCCAGAGGTGTTAGAAGACTGGGATCCCAGTCATGAACAAGCTCTACTAGATAATATAGCTCAAGAGATCCAACATAATATCCCAATAAACCAATCTATCAAGACACCTTTCTGGGGGCTCAAAGTCAATAATTCCCAAGTCTTACGTCTAAGGGGATATAAGGAGGTTAAGGATAGAAAATCAGGGCGATCAGGAGTAGGTCTAACACTTCCATGTGATAATAGGTACTTATCTCATCAGATAAGACTTTTCGGGATTAATAGTACTAGCTGCCTGAAAGCTTTGGAGTTAACATATTTAATAGGACCATTGATAGATAAAAGTAAAGATAGACTATTCTTAGGGGAAGGTGCAGGTGCTATGTTATCATGTTATGATGCAACGTTAGGACCTTCAATGAACTATTATAACTCAGGTGTCTCATCATATGATATAAATGGTCAGAGGGAATTAGGAATCTATCCATCTGAGGCTGCATTAGTGGCAAAGAAATTGAATAATGTAACTAATTTGGGTCAGAGAATTAAGGTGCTGTTCAACGGAAACCCTGGGTCTACATGGGTTGGCAACCAGGAATGCGAAACATTAATTTGGAGTGAATTACAGGACAAATCAATCGGCTTGATACATTGTGACCTAGAAGGTGGAGAACTTAAAGATACACAAACAGTACTGCATGAACATTATAGCATAATTAGGATAGCATATTTAGTGGGAGATAACGATGTTTTATTAGTGACTAAAATTGCACCTAAATTGGGTACAGATTGGACTCAGCAACTATGCTTGTATCTAAGGTATTGGAATGAAGTCAATTTAGTTGTTCTTAAGACATCTAATCCTTCTTCTACTGAGATGTATTTGTTATCAAGGAATCCAAGTAAAGATGTGATTGAGGATAGTCTAACAGTAATCTCAGACCTAAAGCCATTGTCTAAAAAAGATAGTATACAATTAGAAAAGTGGATTTTGGTTGAGAAAGACAAAGTTAAGGAATGGCTAATTAAAGAATTAAGAGAGGGAGAACTAATGTCAGGTTCACTCAGGCCTTATCACCAAGCACTTCAGATTTTTGGATTTGAGGCCAACTTGCACAAATTGTGTAGAGACTTCTTATCAACTATGAGTATTTCAGATATCCAGATGTGTATAAATTCATTCTACAGAGTTTTAAAGGACACAATATTTGAGTGGAGTCGGGTAACAAATGATCACAAGACATGTAAACTCACAGGGAAATATGAGTTGTATCCTATAAGAGACAGTGGAAAGTTGAAAGTGATATCAAGAAGACTTATAATATCCTGGATTGCTTTATCCATGTCTACTAGACTGTTAACAGGCGCTTTCCCTGATGTTAAGTTTGAGTCCAGATTGAATATAGGTTTAGTCTCCTTATCTACGAATGAGATCAAATCACTTAAACTTATATCCAAGGCTACGGTGGATAGGTTTCAAGAAGTGATTCACAGTGTATCCTACAGATTCTTGACTAAAGAAATTAAAATACTCATGAAGATACTTGGAGCTGTTAAATTATTTGGTGCAAGGCAGACTTATAACCATTTGGCTTTAACACCAGAACCTCTATCTGATATAGAGGGATATTTAGATGATTAG
>PRV1_US_2016_MF681710 extraction
ATGGCAGGGTTATTAAGTGTCTTTGACACATTTAGTTCTAAAAGGAGTGAAAGCATAAATAGAGGAGGTGGTGGTGCGGTTATACCTGGACAAAAGAACACCGTCTCAGTATTTGTCCTAGGGTCAAGTATTGTAGACGACAGCGATAAGTTAGCTATAGCACTCATGTTTTTAACACATGCTCTTGATACTGACAAGCAACACTCACAAAGAAGCGGTTTCCTGGTTTCATTAATGGCAATGGCATATAGTAGTCCTGAATTATATCTAACAACTAATGGAGTTAATGCAGATGTTAAGTATGTTATCTACACAATTGAGCATGATCCCCAGAGGACAACCCATAATGGGTTCATTGTTAGGACAAGAGATATGGACTATGAAAAGACAACAGAGTGGCTATTCAGCCGTATAACTAATAAATACCCACTACTTCAGGGACAAAAAGACACTCATGATCCAGAATCACTACTCCAGACTTATGGATATCCCTCATGTTTAGGAGCATTGATAATCCAGGTTTGGATTGTCTTGGTCAAAGCAATTACAAGTAGTGCTGGATTGAAGAAAGGATTCTTCAATAGACTTGAAGCCTTCAGGCAGGATGGAACAGTTAGAAGCTCACTAGTCTTCAGTGGGGAGACAGTTGAGGGGATTGGGTCAGTGATGAGATCTCAGCAGAGTTTGGTGTCCTTAATGGTAGAGACTCTAGTTACCATGAACACGGCCAGATCTGACTTGACCACTCTAGAAAAGAATATTCAGATTGTTGGGAATTACATCAGGGATGCAGGTCTTGCTTCATTCATGAACACGATTAGATATGGTGTGGAGACTAAGATGGCAGCACTTACATTATCTAATCTTAGACCTGATATTAATAAACTAAAGAGTCTAATTGACATCTACTTATCCAAAGGTGCAAGAGCCCCCTTCATATGCATATTACGTGATCCGGTACACGGAGAATTTGCTCCTGGAAATTATCCAGCATTGTGGAGTTATGCTATGGGGGTCGCAGTAGTCCAGAACAAAGCCATGCAGCAGTATGTGACAGGGAGGACTTATCTGGATATGGAAATGTTCCTTCTTGGTCAAGCAGTAGCTAAAGACGCAGAATCTAAGATCAGTAATGCATTAGAGGATGAATTAGGTATAACTGAAAATGCCAAAGACAGGCTCAAACATCATCTTGCTAACCTTTCTGGAGGTGATGGAGCTTATCACAAACCCACTGGTGGAGGAGCAATAGAAGTTATAATTGACAATGCAGACATAGATCTCAGGACAGAGGAAACCACAGAAGAATCTTCAATCAGGCTTTCCAATATTAGAGAAAACAAAGGGAGAATAGCAGACGGGCAGAGGAGATGGGAAACAACCAGATCCATTGGTGATGACCCCAATCCAGACAACACCACTGACGATGAAGTATCCGCCGCAGAAAGGAGGATTGCAGAAAGACTGGCAAAAAAGGAGGGGAAGAATACCAGGTCGGATATACTCATTACCGATGGTATGACTGAAGATACAGATAACGATGATGATATAATGAGAATGAATGCACTAGGAGGAATATAATAAATCCAAACAAAGGGTTTTATATATTGGTTAGTAAGAAAAACTTAGGGTGAAAGAATAGCTCCTAGATACTAGGAACTCTATCACTCCCAAAGACAGGATCTCAAACTGGCCACCCACAAAAGAATCCCCCAAAATCCAGATACCAAATGGATCAAGATGCCCTCTTTTCTGAAGAATCTATGGAGGATCAGAAGGAGGGACACTCAACAACCAGCACACTCACCAGTGCAGTCGGACTCATTGACATCATCCTTGCCAGTGAGCCCACAGACATTAGAAAAGACAGAAAACACCTATGTGAGCCCATCACAGCCTGGGGAAAATCAGAAGCAAGCAAGATTTCCAAGGATACAGTCTGTGAAGAAAACCCAAGAACAGAAAGGGAAGATTATGGACAAAGTAAAAAGAGTGGAATTCCTAGGGAGTCAAACAAGTTCGAAGCAGAAGTTTCTTTTAGAGAAACTCATAGCTCAGGTACATCATGGAGGGCTTGGAGAAGAAGTAGTGCAAACTCTATACTTGAGAATATGGGCAATGGATCCGACTCCTATGGCAACGAAATTACTGGAAATGGAGGAGGAAACCAGAGACAAAGTCCTGAAGCTAAAGTTGGAGAGATGGATCCGAGTTCTAATACGAGGAGAAAAGACAAAACTGAGGGACTTCCAGAAGAGATACGAGGAGGTTCACCCATATCTAATGACGGAGAAGGTGGAAGAAATAATAATGGAGGAAGCCTGGAGTCTGTCAGCACACATAATCCAAGAGTAGAAAACAACATTATGGATCCAACTCATCATCTTGAAGAAGAGGTACTTAAGAGGAACAAGCCACGGGAGATGAATGCTACAAGTCAATGGTCGGGTGGATACAAGACTGATCAACAAGACGGTAAACATGAATTGATAACCAATCCAATATTTTCAAATCAAAATAGGTCACAGGACACAAAAAAGGGAAAAGGGAAAGAATCAACTGTAAAGCCCAAGACCAGAAAATCTAAAATATCCTTTGAAGACACAAGAAGCACAGATCACATCTACGAAGACTCTCAAGAACATACAAGAAGAAAGAAAACAGACAACGAACCATCACAAAAGATTGGTAAAAAGGGCACAGAAGAGAATACCTTATATACAGAAGAGGTGATCAAATTGTTAGTGAGTCTTGGTGTAATCCCATCTGTAGCCGCATTCAACCAATCCCGAAACATATGCCATGTATTTGCAAAACGTGTCCTCAATTCTGTGAACTCTGCAGAAATGACAGCTAATATGTGCGGATTATTGCTGTCTGTTGAGAAATCAGTATCAGACCATATTGAAGAAAATAAGACACTAATAAATCAGATTATAAGTGATTTAAGTACAGGTAGGGAAGTGCAGAAACGTTTCACTGAGTATCAAAAGGAACAGAATTCATTGATTATGTCAAATCTGGCGACACTTCATATCATAACAGATAGAGGAGGAAAGAACAACAGCATGGATACAGGGGAGAGGACACCATCAATCAGGACCAAGGGGAAGGAGCCAACACAGAGAACACAAAGATTTGATCCATCTATGGAATTCACCGAGGAGATTAAGTACAAGCCCGATCTATACAGGGAAGACACATTGAGACAAAGAATAACAAACCCTGTTCTTGATGAGAGCGCAGAGAGAATCGACAATTCGAATGCCGCGAGACTGATACCTTGCAAAGAAAAATCAACACTGCGTTCACTCAAATTAATTATTGAGAACAGCAATTTGAGCAGAGCAGACAAAATTGCCTATATCAGGTCATTATCAAAATGCAAAGATGACAAAGAGGTAGAATCAGTAATGAAACTATTTGAAGAAGATATAGAATCAAGTAATGAATAATCACTGATCAGTATATCCAGAAAACGTCAAGACAAGAGTGTACTGTGATGAGTAATGACTCTCCAAATACCTAATAAGAAAAACTTAGGGTGCAAGACTCACCAACCAAGCCAAGCAAATGGCCGAGATCTACAAGTTCCCCAAGCTATCATATGAGGAACATGGATATATGGAACCTCTACCACTAAGGACTGGCCCAGATAAGAAGGCAGTCCCACATATAAGGATAATCAAGATAGGGGACCCACCGAAGCATGGAAATCGATATCTTGATATTCTCTTACTTGGGTTTTATGAGATACCCAAAGAAGTTGGAACATACGGTAGTGTATCAGATTTGACGAGACCCACGGGATACACAATCTGCGGTTCAGGATCATTACCTATTGGAATTGCTAGGTACTTAGGTACAGATCAGGAACTACTCAAAGCATCAGTAGAGCTAAAAGTGACAGTGAGAAGGACAGTAAGGTCAAGTGAGATGATTGTGTATATGGTAGATACCATACCACCAGCAATGATGGCTTGGGCTTCCAGGTTGAAACGAGGCATGATATTCAATGCGAATAAAGTAGCTCTAGCTCCTCAATGTCTACCTATAGATAAAGATATAAGATTCAGAGTTGTCTTTGTCAATGGCACTTCTCTAGGTTCCATCACAATAGCAAAAGTTCCCAAGACATTAGCCGATCTTGCTTTACCGAATTCCATATCGGTCAATTTAATGGTCTCACTCAAGACTGGTGCGTCAACTGAGTCCAAGGGCATTATTCCTACGCTAAACGAAAAGGGCGACAAGGTACTAAACTTTATGGTACACCTTGGATTAATACATAGGAAAGTCGGAAGGGTGTATTCAATGGAGTATTGCAAGGGTAAAATAGAGAAGATGCGGCTGATCTTCTCATTAGGACTGGTTGGAGGAATCAGTTTCCATGTTCAGCTTACAGGTGTGGTATCTAAATCCTTTGTTGGTCAGCTTGGAGGGAGGAAGGAAATATGTTACCCTTTGATGGATGTAAACCCACACATGAATTTAGTTATCTGGGCTGCTTCCGTTGAAATCACTGGCGTGGATGCTGTTTTCCAACCTTCCATACCAAGAGATTTCAAATACTACCCGAATGTGGTGGCAAAAAATATTGGGAAAATAAAAGCTTAGAGATCCAAAGCCACTGTAACCCCAGACATCCCAACACTAGACTGGTAAGTGTCATTATATGATCAGCATCATTCATCAGAAATAAGAAAAACTTAGGGTACAAGTTATCCAAAAAAGACAGAACAGAACAAACAGATCAAGACAAGACATCACAAAATGCAAATCATCATCCTCAGACCAGCCATAATACTAAGCATAGTACTATTAGTGACCAGTCAAGTCCCTAGAGATAAACTAGCCAATTTAGGGATCATCATTAAGGACAGCAAAGCACTCAAAATTGCAGGATCTTATGAAAACAGATACATAGTCTTAAACCTTGTACCAACAATAGAAAATGTGGGTGGGTGTGGTTCCATCCAAATAGCAAAATATAAAGAGATGCTTGAAAGGTTGTTAATACCGATAAAAGATGCACTAGATTTACAAGAGTCTTTGATAATGATTGATAATGAAACCGTCAACAACAATTATCGTCCTCAGTATAGATTTGTTGGTGCAATTATTGGGACTATAGCCCTTGGGGTAGCAACTGCGGCCCAAGTTACAGCAGGGGTGGCACTGATGGAGGCAAGAGAGGCCAAAAGAGATATATCAGTGTTAAAAGAAGCAATTGGAAAGACTCAAAACTCAATTGAAAAATTACAGAATTCTGCAGGTGAACAGATACTGGCTCTCAAAATGCTCCAGGATTATGTCAATGGAGAGATTAAACCAGCTATTGAAGAACTTGGATGTGAGACTGCTGCACTTAAATTAGGAATTGCACTTACACAACACTACACAGAGCTCACAAATGCCTTTGGGTCGAATCTAGGTTCCATAGGAGAGAAGAGCTTAACATTACAGGCCCTATCATCATTATACAAGACCAATATAACTGATATACTGACAACAACTAATCTCGGGAAAACAGATATTTATGATATTATATATGCTGAGCAAGTTAAAGGAAGAGTAATAGATGTCGATCTTAGACGATATATGGTTACAATATCTGTTAAGATACCAATATTATCAGAAATACCAGGAGTATTGATCTATGAAGTCTCCTCTATATCTTATAATATAGATGGAACAGAATGGTATGCCGCTGTACCTGACCACATATTAAGTAAATCCGCATATATAGGGGGTGCAGATATAAGTGATTGTATAGAATCTGGATTGACATATATTTGTCCGCGAGATCCTGCTCAGATTATAGCGGATAACCAACAGCAATGTTTTTTAGGTCATCTTGACAAGTGCCCTATAACTAAAGTAGTTGATAATCTTGTGCCTAAATTTGCATTCATAAATGGTGGAGTAGTTGCAAACTGTATAGCCTCTACATGTACCTGTGGAGAAGAGAGGGTCCAGGTCTCTCAAGATAGAAATAAAGGAGTAACCTTTTTGACTCATAATAATTGTGGATTAATAGGGATAAACGGGATGGAATTTCATGCTAACAAGAAAGGGAGTGATGCTACTTGGAATGTCTCCCCCATAAGAGCAGGGCCAGCGGTATCGTTAAGACCAGTAGATATATCTTTACAAATAGTTTCTGCTACTAATTTTCTAAACTCATCAAGAAAAGATCTTATGAAGGCAAAAGAGATCTTAAACCAGGTAGGAAATCTTAGAGATTTAACCGTCATAACGATAATTAATATAGTAATTATAGCTGTATTACTTATATGTGTAACTGGATTAGGCGTACTGTATCACCAATTGAGAAGTGCACTAGTGATGAGAGACAAGATGTCAGTATTAAATAATAGTTCCTATTCTTTAGAACCAAGAACCACCCAGGTACAAGTAATTAAGCCTACTAGTTTCATGAGATAAACTATAAAAATATATTTTAATCCATCCTCATTAATCAAAGTAAAGAAAACTTAGGGTGCACGACAGTAACTCACCACCAAAGGAGAAATAGATCAGAGACCAACACACCAAGAGATGGAAGGGGCCAAAGTTAAGACATCAGGGTACTGGGCCAAGAGTCCTCAAATTCACGCAACAAATAATCCTAACGTACAAAACAGAGAGAAGATCAAGGAAACATTAACAATTTTAATATCATTCATTTCTTTCCTATCTCTTGTACTGGTTATAGCTGTACTGATAATGCAATCTTTACATAACGGCACAATACTAAGGTGTAAAGATGTAGGCCTAGAATCTATCAATAAATCCACTTACTCTATATCTAATGCAATTCTGGATGTCATCAAACAAGAGCTGATAACTCGTATAATAAATACTCAAAGTTCTGTGCAGGTAGCCCTCCCGGTCTTAATTAACAAGAAAATCCAGGATCTCTCACTAACCATTGAGAAAAGTTCAAAAGTGCATCAAAATTCTCCTACTTGTAGTGGTGTGGCTGCCCTGACACATGTGGAAGGGATAAAACCTTTGGATCCAGACGATTACTGGAGGTGTCCAAGTGGGGAACCATATCTAGAGGATGAATTGACATTAAGTCTTATCCCTGGACCTAGTATGCTAGCTGGAACCTCTACCATCGATGGCTGTGTAAGATTACCATCTCTTGCAATAGGAAAATCGCTATATGCCTATAGTTCCAACCTTATAACTAAGGGTTGTCAAGATATAGGGAAATCCTATCAAGTGCTACAGTTAGGTATTATAACTCTGAATTCAGACTTACATCCTGATTTAAATCCTATAATATCACATACTTATGATATAAATGATAATAGAAAGTCCTGTTCTGTTGCTGTATCAGAAACTAAAGGATACCAATTATGCTCGATGCCGCGTGTCAATGAAAAAACAGATTACACTAGTGATGGTATTGAAGATATAGTTTTTGATGTACTTGATCTCAAAGGGTCCTCTAGAAGTTTCAAATTTTCAAACAATGATATAAACTTTGATCATCCTTTTTCAGCGTTATACCCTAGTGTAGGAAGTGGTATTATATGGGAAAATGAACTGTATTTCCTAGGTTACGGGGCTCTGACAACTGCACTTCAAGGGAATACAAAATGTAATTTAATGGGATGTCCAGGAGCAACACAAAACAACTGCAACAAGTTCATCTCTAGTTCATGGTTATACAGCAAACAGATGGTTAATGTACTGATACAGGTTAAGGGGTATTTATCTAACAAGCCAAGTATTATAGTTAGAACAATCCCAATAACGGAAAATTATGTAGGAGCAGAAGGGAAACTAGTGGGAACACGTGAGAGAATATATATATATACAAGATCAACGGGTTGGCATGCCAATTTACAAATAGGAGTACTTAATATAAATCATCCAATAACCATAACTTGGAAAGATCACAAAGTACTATCAAGACCAGGAAGAAGTCCTTGTGCCTGGAATAACAAATGCCCTAGAAATTGTACTACTGGTGTATACACAGATGCTTATCCTATATCGCCTGATGCTAATTATGTTGCTACAGTTACTCTATTATCTAATTCAACACGAACTAATCCTACTATTATGTATTCATCTTCTGATAGAGTATATAACATGTTAAGATTAAGAAATACTGAATTAGAAGCTGCATACACAACCACGTCTTGTATTGTCCACTTTGATAGAGGTTATTGTTTTCATATTATAGAAATTAATCAAAAAGGACTGAATACACTACAGCCTATGCTCTTTAAGACTGCAATTCCTAAAGCTTGCAGGATAAGCAATTTATAAGACACCCATTGAAATAATAATTTGTATCTAATTACTTAAAAGGGTGACTGTGCATGACTTAGAGATAAGTGACCTGTGGACATAAATCATACAGGTCATTAAATAGCATATAATACACCTAATAAGAAAAACTTAGGTTGAATGCCAAAGCATTCAGCCAGAATGGATCATTTCAATATGTCTCAAAATCCAAGTGATATACTATACCCTGAATGCCACTTGAACTCTCCAGTTGTGAAAGGGAAGATCGCTCAGCTACATGTCTTGTTAGATATTAATCAGCCGTATGAAATGAGGGACCCTAGTATAATAGAAATCACAAAAGTTAAAATTAAATCTGGAGGGTTAAATCAAAGGTTAATCAGAATCAGATCTTTAGGGAAAGAGATGAGGAGAATCATATTTGATTTTGATAAGTATACATTCGAACCTTACCCAATATTTTCTAAAGAATTATTTAGATTAGAGATACCAGAGATTTGTGATAAAATTCAATCAGTTTTTGCAGTGTCGGATAGGTTAAGCAAAGATATATCCCAGCCATTACAATACTTATGGAGAGATGTGCGTAGGCAGTTGGGAGGGGATTGTTCCAAGGATCTTTCTAACAATGAGATTGATATACACAAAATTCCTGAAATCCATACTAAATTCACCAGAAATAACTGGTATAAACCATTCATGACATGGTTTAGTATTAAATATGATATGAGAAGATGTCAAAAGAATAGGGAAAACATAAACTTAGACAGTAGGCAATCATATAATTATCTTAACTGTAAATACTATTTTATAATTATCCACCCGGATCTCTTAATGATATTGGACAAGATCAAATACACGGGATACTTACTGACACCAGAATTAGTGCTAATGTACTGTGATGTGGTCGAAGGTAGATGGAATATGTCTGCTGCTGGACAATTAGATGACAAATCACACAAAATAACATTGAAAGGAGAAGAATTGTGGGGCAGGATAGATGAATTATTCAAGATAATCGGGGAAGAGACATTTAATATCATATCACTATTGGAGCCATTATCTTTAGCATTGATACAATTAACAGATCCTGTTATGTCTTTAAAAGGTGCATTTATGAGACATGTCATCTCAGAAATGAGTGAAATATTGGGTAAATGTGGAAATCTAACTGAACTTGAGGTGGATCACATAATGGATTCAATCCTTAACATTTTTATGGATACAACAGTAGATGAGAAAGCAGAGATATTCTCCTTCTTTAGGACATTTGGTCATCCTAGCCTTGAGGCCTCCATAGCTGCTGAAAAAGTTAGGCAACATATGTATGCGCAGAAAAGTATAAAATATAAGACCTTATGTGAGTGTCACGCTATATTTTGTACAATTATAATAAACGGATATAGAGACAGACATGGAGGACAGTGGCCCCCCTGTCAGTTCCCAGATCATGTGTGTCAAGAACTCAGAAATTCTCAAGGATCTAATTCAGCTATATCTTATGAAACAGCCGTTGACAATTTCGAGAGCTTTATAGGTTTCAGATTCGAGAAGTTCATAGACCCTCAATTAGATGAAGATCTCACTATTTACATGAGAGATAAAGCATTGTCTCCAAGAAGAGAAGCCTGGGATTCTGTGTATCCAGATGGCAATCTGCTGTATAAAGTGCCGTTCTCTGAAGAAACAAGGAGATTGATAGAAGTCTTTATTAGTGATTCTAATTTCAATCCAGAAGACATTATACAATATGTAGAGACAGGAGAATGGTTGAACGATGATACTTTCAACATATCTTATAGCCTAAAAGAAAAGGAGATCAAACAAGAGGGTCGATTGTTTGCCAAGATGACATACAAAATGAGAGCAGTCCAAGTATTGGCAGAAACTTTGCTAGCAAAAGGAATAGGGGGTTTATTTAATGAAAATGGTATGGTTAAAGGTGAAATCGATTTACTAAAGAGTCTAACTACTTTATCTATATCAGGAGTTCCAAGGACTAGCGAGATTTATAATGAATCAGTTAGTGAAGAAGCTGATAGGAGAAGATGGGAAAGGGAAAATTCCTCATACTATTGGGATAAAAGAAAAAAATCAAAACATGAGTTCAAAGCCACAGACTCATCTACTAACGGCTATGAGACTCTAAGCTGTTTTCTTACTACGGACTTGAAAAAATATTGTCTAAATTGGAGGTTTGAGAGTACATCTCTATTCGGGCAGAGATGTAACGAAATATTTGGGTTCAAGAGATTCTTCAACTGGATGCATCCTGTATTGGAAGAATGTACAATATATGTGGGTGATCCTTACTGTCCCGTGCCCGATAAAATCCACAAGAATTTAGAAGATCATGAAGATTCAGGCATCTTTATACATAGACCGAGGGGTGGGATAGAAGGTTATTGTCAAAAACTTTGGACTCTCATATCCATAAGTGCAATTCATCTAGCTGCTGTCAAGGTCGGGGTTAGAGTATCAGCTATGGTACAAGGTGACAACCAAGCAATTGCCGTGACATCTAGGGTACCAGTGACGGCCACGTATAAGTTCAAAAAAGAGCAGGTATATACGGAGATCACTAAGTATTTTAGGTCTTTAAGAGATGTGATGTCTGATTTAGGACATGAACTCAAACTCAACGAGACAATTATAAGTAGCAAGATGTTCGTGTATAGTAAGCGGATATATTATGATGGTAAAATACTACCCCAATGTTTAAAAGCACTTACAAGGTGTGTTTTTTGGTCTGAGACCTTGGTGGATGAAAACAGGTCTGCTTGTTCCAATCTTGCAACTGCTATAGCCAAAGCTATAGAAAATGGCTATTCACCAATATTAGGTTACTCAATAGCTCTGTATAAGACTTGTCAGCAAGTATGTATCTCATTAGGGATGACTATCAATCCTACAATAACACCTAATATAAGAGACCAATATTATTTAGGGAAGAATTGGCTTAGATGTGCAGTTTTGATACCTGCTAATGTTGGGGGATTTAACTACATGGCAATGTCTAGATGCTTCGTCAGAAATATAGGCGACCCTGCAGTAGCTGCTCTAGCAGACCTCAAAAGGTTTATCCGAGCAGGACTATTGGACAAGCAGATTTTGTACCGTGTAATGAATCAAGAATCTGGGGAGTCTAATTTCTTAGACTGGGCATCTGATCCATACTCATGTAATTTACCACATTCGCAGAGTATCACAACAATTATAAAGAATATTACAGCTCGTTCAGTTCTCCAAGAGTCACCAAATCCTCTACTGTCAGGTTTATTTACATGTGACAGTAAAGAAGAAGACTTAAATTTAGCGACATTTCTGATGGACAGGAAGGTCATATTGCCAAGAGTTGCACATGAGATACTAGACAACTCTTTGACAGGGATCAGAGAATCCATCGCAGGAATGCTGGATACTACAAAATCATTAGTACGGGTTAGTATTAGAAAAGGGGGTTTATCATACAATCTCTTAAGAAAGCTGATAAATTATGACTTATTACAATATGAAACATTAACCAGGACTTTAAGGAAAGTCGTCACAAATAACATTGAATATGAATATATGTGTTCTGTGGAATTAGCAATTGGATTAAGGCAAAAAATGTGGTCACATCTAACATATGGGAGACCTATACATGGATTAGAAACACCTGATCCTCTAGAACTCCTTAAAGGAACATTCATCAAAGGATCTGAGGTTTGCAAAATATGCAGGTCTGAAGGTGATAATCCTATATATACTTGGTTTTATTTACCTGAGGAAATAGATCTGGATAACCTAGAACAAGGAAATCCATCTATAAGAATACCTTACTTTGGGTCTACTACTGACGAAAGATCAGAAGCACAACTGGGTTATGTTAAAACACTGAGTAAACCTGCTAAAGCAGCGATTAGGATTGCTATGATATATACTTGGGCTTATGGTACTGATGAGATATCATGGATGGAAGCGGCTCAGATTGCACAAACAAGAGCAAATTTAAGTCTTGATAATTTGAAACTTCTGACTCCGGTATCAACATCTACAAATCTGTCCCATAGATTAAAGGACACTGCTACCCAGATGAAATTCTCAAGTGCAACTCTAGTTAGAGCTAGTAGATTTATTACTATATCAAATGATAAGATGGCTCTGAAGGAGGCAGGTGAGACAAAGGATACTAATTTAATATATCAGCAGATAATGTTGACAGGACTTAGTGTTTTTGAATTCAATACCAGATACATTAAAGGTAAGACTAAACAACCAATGATCCTACACTTACATTTAAACAATGGCTGCTGCATTATGGAATCACCACAAGAGACTTGTATCCCTCCTAAATCTACTCTAGACTTAGAGGTAACCAATGAAGAAAATAAATTAATATATGATAATAATCCATTAAAAAATGTTGATCTCGGTATTTTCCAAAAAATTAGAGATATCGTACACACTGTAGATATGACTTTCTGGTCTGATTTGGAAATAATGAGAGCAGTTACTATTTGTACATCTATGACAATAGCAGACACCATGTCTCAATTGGATAGAGATAACCTTAAAGAAGTAATTGTTCTTGCGAATGATGATGACATTAATAGCTTAATAACAGAGTTTATGATAATAGACATCCCGCTCTTTTGCTCAACATTCGGAGGAATCTTAGTAAATCAGTTTGCCTATGCATTATACGGTCTAAATATAAGAGGTAGAGAAGAAATATGGGGTTACATTACACGGACTTTGAAAGATACTTCTCATGCTGTGTTAAAGGTACTTGCTAATGCATTATCACATCCAAAGGTGTTCAAGAGATTCTGGGATTTCGGTATTTTAGAGCCTGTATATGGACCTAATTTATCCAACCAAGATAAGATAATGTTAGCATTATCTGTTTGTGAGTACTCAATAGACTTATTCATGAGGGACTGGCAAAGCGGAATACCTCTAGAAACCTTTATATGTGACAATGATCCAGAAGTAGTTGAATTAAGAAAAGGTGCCTACTTGGCAAGACATTTAGCATATTTATGCAGCTTAGGAGAGATTTCCTCATATGGTCCTAGATTAGAAACTCTAACATCATTAGAAAGGTTAGAGGTTCTTAAAAGCTACCTAGAGATATCTTGTTTAGAGGATCCAACATTGAGATACAGTCAGGTTACAGGGCTGGTATTAAAAGTGTTCCCATCAACAGTAGTATATATCAGGAAGTTAGCTATAAAGATGTTGAGGATTAGGGGCATAGGGGTGCCAGAGGTGTTAGAAGACTGGGATCCCAGTCATGAACAAGCTCTACTAGATAATATAGCTCAAGAGATCCAACATAATATCCCAATAAACCAATCTATCAAGACACCTTTCTGGGGGCTCAAAGTCAATAATTCCCAAGTCTTACGTCTAAGGGGATATAAGGAGGTTAAGGATAGGAAATCAGGGCGATCAGGAGTAGGTCTAACACTTCCATGTGATAATAGGTACTTATCCCATCAGATAAGACTTTTCGGGATTAATAGTACTAGCTGCCTGAAAGCTTTGGAGTTAACATATTTAATAGGACCATTGATAGATAAAAGTAAAGATAGATTATTCTTAGGGGAAGGTGCAGGTGCTATGTTGTCATGTTATGATGCAACGTTAGGACCTTCAATGAACTATTATAACTCAGGTGTCTCATCATATGATATAAATGGTCAGAGGGAATTAGGGATCTATCCATCTGAGGCTGCATTAGTGGCAAAGAAATTGAATAATGTAACTAATTTGGGTCAGAGAATTAAGGTGCTGTTCAACGGAAACCCTGGGTCTACATGGGTTGGCAACCAGGAATGCGAAACATTAATTTGGAGTGAATTACAGGACAAATCAATCGGCTTGATACATTGTGACCTAGAAGGTGGAGAACTAAAAGATACACAAACAGTACTGCATGAACATTATAGCATAATTAGGATAGCATACTTAGTAGGAGATAACGATGTTTTATTAGTGACTAAAATTGCACCTAAATTGGGTACAGATTGGACTCAGCAACTATGCTTGTATCTAAGATATTGGAATGAAGTCAATTTAGTTGTTCTTAAGACATCTAATCCTTCTTCTACTGAGATGTATTTGTTATCAAGGAATCCAAGTAAAGATGTGATTGAAGATAGTCTAACAGTAATCTCAGACCTAAAGCCATTGTCTAAAAAAGATAGTATACAATTAGAAAAGTGGATTTTGGTTGAGAAAGACAAAGTTAAGGAATGGCTAATTAAAGAATTAAGAGAGGGAGAACTAATGTCAGGTTCACTTAGGCCTTATCACCAAGCACTTCAGATTTTTGGATTTGAGGCCAACTTGCACAAATTGTGTAGAGACTTCTTATCAACTATGAGTATTTCAGATATCCAGATGTGTATAAATTCATTCTACAGAGTTTTAAAGGACACAATATTTGAGTGGAGTCGGGTAACAAATGATCATAAGACATGTAAACTCACAGGGAAATATGAGTTATATCCTATAAGAGACAGTGGAAAGTTGAAAGTGATATCAAGAAGGCTTATAATATCCTGGATTGCTTTATCCATGTCTACTAGACTGTTAACAGGCGCTTTCCCTGATATTAAGTTTGAGTCCAGATTGAATATAGGTTTAGTCTCCTTATCTACGAATGAGATCAAATCACTTAAACTTATATCCAAGGCTACGGTGGATAGGTTTCAAGAAGTGATTCACAGTGTATCCTACAGATTCTTGACTAAAGAAATTAAAATACTCATGAAGATACTTGGAGCTGTTAAATTATTTGGTGCAAGACAGACTTATAACCATTTAGCTTTAACACCAGAACCTCTATCTGATATAGAGGGATATTTAGATGATTAG
>PRV1_US_2018_MG753974 extraction
ATGGCAGGGTTATTAAGTGTCTTTGACACATTTAGTTCTAAAAGGAGTGAGAGCATAAATAGAGGAGGTGGTGGTGCGGTTATACCTGGACAAAAGAACACCGTCTCAGTATTTGTCCTAGGGTCAAGTATTGTAGACGATAGCGATAAGTTAGCTATAGCACTCATGTTTTTAACACATGCTCTTGATACTGACAAGCAACACTCACAAAGAAGCGGTTTCCTGGTTTCATTAATGGCAATGGCATATAGTAGTCCTGAATTATATCTAACAACTAATGGAGTTAATGCAGATGTTAAGTATGTTATCTACACAATTGAGCATGATCCCCAGAGGACAACCCATAATGGATTCATTGTTAGGACAAGAGATATGGACTATGAAAAGACAACAGAGTGGCTATTCAGCCGTATAACTAATAAATACCCATTACTTCAGGGACAAAAAGACACTCATGATCCAGAATCACTACTCCAGACTTATGGATATCCCTCATGTTTAGGAGCATTGATAGTCCAGGTTTGGATTGTCTTGGTCAAAGCAATTACAAGTAGTGCTGGATTGAAGAAAGGATTCTTCAATAGGCTTGAAGCCTTCAGGCAAGATGGAACAGTTAGAAGCTCACTAGTCTTCAGTGGAGAGACAGTTGAGGGGATTGGGTCAGTGATGAGATCTCAGCAGAGCCTGGTGTCCTTAATGGTAGAGACTCTAGTTACCATGAACACAGCTAGATCTGACTTGACCACTCTAGAGAAGAATATTCAGATTGTTGGGAATTACATCAGAGATGCAGGTCTTGCTTCATTCATGAACACGATTAGATATGGTGTGGAGACCAAGATGGCAGCACTTACATTATCTAATCTTAGACCTGATATTAATAAGCTAAAGAGTTTAATTGACATCTACTTATCCAAAGGTGCAAGAGCCCCCTTCATATGTATATTACGTGATCCAGTACACGGAGAATTTGCTCCTGGAAATTATCCAGCATTGTGGAGTTATGCTATGGGGGTCGCAGTAGTCCAGAACAAAGCTATGCAGCAGTATGTGACAGGGAGGACATATCTGGATATGGAAATGTTCCTTCTTGGTCAAGCAGTAGCTAAAGACGCAGAATCTAAGATCAGTAATGCATTGGAGGATGAATTAGGTATAACTGAAAATGCTAAAGACAGGCTCAAACATCATCTTGCTAACCTTTCTGGAGGTGATGGAGCTTATCATAAACCAACTGGTGGAGGAGCGATAGAAGTTATAATTGACAATGCAGACATAGATCTCAGGACAGAGGAAACCACAGAAGAATCTTCAATCAGGCTTTCTAATATTAGAGAAAACAAAGGGAGAATAGCAGACGGGCAGAGGAGATGGGAAGCAACCAGATCCATTGGTGATGACCTTAATCCAGATAACAACACTGACGATGAAGTATCCGCTGCAGAAAAGAGGATTGCAGAAAGATTGGCAAAAAAGGAGGGGAAGAATACCAGGTCAGATATACTCATTACCGATGGTATGACTGAAGATACAGATAACGATGATGATATAATGAGAATGAATGCACTAGGAGGAATATAATAAATCCAAACAAAGAGTTTTATATCTTGGTTAATAAGAAAAACTTAGGGTGAAAGAATAGCTCCTAGATACTAGGAACTCTATCACTCCTAAAGACAGGATCTCAAACTGGCCACCCACAAAAGAATCCCCCAAAATCCAGAGACTAAATGGATCAGGATGCCCTCTTTCCTGAAGAATCTATGGAGGATCAGGAGGAGGGACACTCAACAACCAGCACACTCACCAGTGCAGTCGGACTCATTGACATCATCCTTGCCAGCGAGCCCACAGACATTAGAAAAGATAGAAAACACTTATGTGAGCCCATCACAGCTTGGGGAAAATCAGAAGCAAGCAAGATTTCTAAGGGTACAGTCTGTGAAGAAAACCAAAGAACAGAAAGGGAAGATTATGGACAAAGTGAAAAGAGTGGAATTCTTAGGGAGTCAAACAAGTTTGAAGCAGAAGTTTCTTTTAGAGAAACTCATAGCCCAGATACATCATGGAGGGCTTGGAGAAGAAGTAGTGCAGACTCTATACTTGAGAATATGGGCAATGGATCCGACTCCTATGGCAACGAAACTACTGGAAATGGAGGAGGAAACCAGAGACAAAGTCTTGAAGCTAAAGTTGGAGAGATGGATCCGAGTTCTAATACGAGGAGAAAAGACAAAACTGAAAGACTTCCAGAAGAGATACGAGGAGGTTCACCCATACCTAATGACAGAGAAAGTGGAAGAAATAATAATGGAGGAAGCCTGGAGTCTGTCAGCACACATAATCCAAGAGTAGAAAATAATATTATGGATCCAACTCATCATCTTGAAGAAGAGGTACTTAAGAGGAACAAGCCACGGGAGATGAATGCTACAAGTCAATGGTCGGGTGGATACAAGACTGATCAACAAGACGGTAAACATGAATTGATAACTAATCCAATATTTTTAAATCAAAATAGGTCACAGAGCACAAAAAAGGGAAAAGGGAAAGAATCAGCTGTAAAACCCAAGACCAGAAAATCTAAAATGTCTTTTGAAGACACAAGAAGCACAGATCACATCTATGAAGACTCTCAAGAACATACAGGAAGAAAGGAAACAGACAACGAACCATCACAAAAGATTGGTAAAAAGGGCACAGAAGAGAATACCTTATATACAGAAGAGGTGATCAAATTGTTAGTGAGTCTTGGTGTAATCCCATCTGTAGCCGCATTCAATCAATCCCGAAACATATGCCATGTATTTGCAAAACGTGTCCTCAATTCTGTGAACTCTGCAGAAATGACAGCTAATATGTGCGGATTATTGCTATCTGTTGAGAAATCAGTATCAGACCAGATTGAAGAAAATAAGACACTAATAAATCAGATTATAAATGACTTAAGTACAGGTAGGGAAGTGCAGAAACGTTTCACTGAGTATCAAAAGGAACAGAATTCATTGATTATGTCAAATCTGGCGACACTTCATATCATAACAGATAGAGGAGGAAAGAACAACAGCATGGATACAGGGGAGAGGACACCATCAATCAGGACCAAGGGGAAGGAGCCAACACAGAGAACACAAAGATTTGATCCATCTATGGAATTCACCGAGGAGATTAAGTACAAACCCGATCTATACAGGGAAGACACATTGAGACAAAGAATAACAAACCCTGTCCTTGATGAGAGCGCAGAGAGAATCTACAACTCGAATGCCGCGAGACTGACACCTTGCAAAGAAAAATCAACACTGCGCTCACTCAAATTGATTATTGAAAGCAGCAATTTAAGCAGAGCAGACAAAATTGCCTATATCAGGTCACTATCAAAATGCAAAGATGATAAAGAGGTAGAATCAGTAATGAAACTATTTGAAGAAGATATAGAATCAAGTAATGAATAATCACTGATCAGCATATCCAGAAAACGTCAAGACAAGAGTGTACTGTGATGAGTAATGACTCTCCAAATACCTAATAAGAAAAACTTAGGGTGCAAGACTCACCAACCAAGCCAAGTAAATGGCCGAGATCTACAAGTTCCCTAAGCTATCATATGAGGAACATGGATATATGGAACCTCTACCACTAAAGACTGGCCCAGATAAGAAAGCAGTTCCACATATAAGGATAATCAAGATAGGGGACCCACCGAAGCATGGAAATCGATATCTTGATATTCTCTTACTTGGGTTTTATGAGATACCCAAAGAAGTTGGAACATACGGTAGTGTAGCAGATTTGACGAGACCCACGGGATACACAATCTGCGGTTCAGGATCATTACCTATTGGAATTGCTAGGTACTTAGGTACAGATCAGGAACTACTCAAAGCATCAGTAGAGCTAAAGGTGACAGTGAGAAGGACAGTAAGGTCAAGTGAGATGATTGTGTATATGGTAGATTCCATACCACCAGCAATGATGGCTTGGGCTTCTAGGCTGAAACGAGGCATGATATTCAATGCGAACAAAGTAGCCCTAGCTCCTCAATGTCTACCTATAGATAAAGATATAAGATTCAGAGTTGTCTTTGTCAATGGCACTTCTCTAGGTTCCATCACAATAGCAAAAGTTCCCAAGACATTAGCCGATCTTGCTTTACCGAATTCTATATCGGTCAATTTAATGGTCTCACTCAAGACTGGTGCGTCAACTGAATCCAAGGGCATTATTCCTACGCTAAACGAAAAAGGCGACAAGGTACTAAACTTTATGGTACACCTCGGATTAATACATAGGAAAGTCGGAAGGGTGTATTCCATGGAGTATTGCAAGGGTAAAATAGAGAAGATGCGGCTGATCTTCTCATTAGGACTGGTTGGAGGAATCAGTTTCCATGTTCAGCTTACAGGTGTGGTATCTAAATCCTTTGTTGGTCAGCTTGGAGGAAGGAAGGAAATATGTTACCCTTTGATGGATGTAAATCCACACATGAATTTAGTTATCTGGGCTGCTTCCGTTGAAATCACTGGCGTGGATGCTGTTTTCCAACCTTCCATACCAAGAGATTTCAAATACTACCCGAATGTGGTGGCAAAAAATATTGGGAAAATAAAAGCTTAGAGATCCAAAGCCACTGCAACTTCAGACATTTCAACATTAGACTGGTAAGTGTCATTATATGATCAGCATCTTTCATCAGAAATAAGAAAAACTTAGGGTACAAGTTATCCAAAAAAGACAGAACAGAACAAACAGATCAAGACAAGACATCACAAAATGCAAATCATCATCTTCAGACCAGCCATAATACTAAGCATAGCACTATTAGTGACCAGTCAAGTCCCTAGAGATAAACTAGCCAATTTAGGGATCATCATTAAGGACAGCAAAGCACTCAAAATTGCAGGATCTTATGAAAACAGATACATAGTCTTAAACCTTGTACCAACAATAGAAAATGTGAATGGGTGTGGTTCCATCCAAATAGCAAAATATAAAGAGATGCTTGAAAGATTGTTAATACCGATAAAAGATGCACTAGATTTACAAGAGTCTTTGATAGTGATTGATAATGAAACCGTCAACAACAATTATCATCCTCAGTATAGATTTGTTGGTGCAATTATTGGGACTATAGCCCTTGGGGTAGCAACTGCGGCCCAAGTTACAGCAGGAGTGGCTCTGATGGAGGCAAGAGAGGCCAAAAGAGATATATCAGTGTTAAAAGAAGCAATTGGAAAGACTCAAAACTCAATTGAAAAATTACAGAATTCTGCAGGTGAACAGATACTGGCTCTCAAAATGCTCCAGGATTATGTCAATGGAGAGATTAAACCAGCTATTGAAGAACTTGGATGTGAGACTGCTGCACTTAAATTAGGAATTGCACTCACACAACACTACACAGAGCTCACAAATGCCTTTGGGTCGAATCTAGGTTCCATAGGAGAGAAGAGCTTAACATTACAGGCCCTATCATCATTATACAAGACTAATATAACTGATATACTGACAACAACTAATCTCGGGAAAACAGATATTTATGATATTATATATGCTGAGCAAGTTAAAGGAAAAGTAATAGATGTCGATCTTAGACGATATATGGTTACAATATCTGTAAAGATACCAATATTATCAGAAATACCAGGAGTATTGATCTATGAAGTCTCCTCTATATCTTACAATATAGATGGAACAGAGTGGTATGCCGCTGTACCTGACCACATATTAAGTAAATCCGCATATATAGGGGGTGCAGATATAAGTGATTGTATAGAATCTGGATTGACATATATTTGTCCGCGAGATCCTACTCAGATTATAGCGGATAACCAACAGCAATGTTTTTTAGGTCATCTTGACAAGTGCCCTATAACTAAAGTAGTTGATAATCTTGTGCCTAAATTTGCATTCATAAATGGTGGAGTAGTTGCAAACTGTATAGCCTCTACATGTACCTGTGGAGAAAAGAGGGTCCAGGTCTCTCAAGATAGAAATAAAGGAGTAACCTTTTTGACTCATAATAATTGTGGATTAATAGGGATAAACGGGATGGAATTTCATGCTAACAAGAAAGGGAGTGATGCTACTTGGAATGTCTCCCCCATAGGAGTAGGGCCAGCAGTATCGTTAAGACCAGTAGATATATCTTTACAAATAGTTTCTGCTACTAATTTTCTAAACTCATCACGAAAAGATCTTATGAAGGCAAAAGAGATCTTAAACCAGGTAGGAAATCTTAGAGATTTAACCGTCATAACGATAATTAATATAGTAATTATAGTTGTATTACTTATATGTGTAACTGGATTAGGCGTACTGTATCACCAATTGAGAAGTGCACTAGTGATGAGAGACAAGATGTCAGTATTAAATAATAGTTCTTATTCTTTAGAACCAAGAACCGCCCAGGTACAAGTAATTAAGCCTACTAGTTTCATGGGATAAACTATAAAAATATATTTTAATCCATCCTCATCAATCAAAGTAAAGAAAACTTAGGGTGCACGACAGTAACTCACCACCAAAGGAGAAATAGATCAGAGACCAACACACCAAAAGATGGAAGAGACCAAAGTTAAGACATCAGAGTACTGGGCCAAGAGTCCTCAAATTCACGCAACAAATAATCATAACATACAAAACAGAGAGAAGATCAAGGAAACATTAACAATTTTAATATCATTCATTTCTTTCCTATCTCTTGTACTGATTATAACTGTACTGATAATGCAATCTTTACATAACGGTACAATACTAAGGTGTAAAGATGTAGGCCTAGAATCTTTCAATAAATCCACTTACTCTATATCGAATGCAATTCTGGACATCATCAAACAAGAGCTGATAACTCGTATAATAAACACTCAAAGTTCTGTGCAGGTAGCTCTCCCAGTCCTAATTAACAAGAAAATCCAGGATCTCTCACTAACCATTGAGAAAAGTTCAAAAGTGCATCAAAATTCTCCTACTTGTAGTGATGTGGCTGCCCTAACACATGTGGAAGGGATAAAACCTTTGGATCCAGACGATTACTGGAGGTGTCCAAGTGGGGAACCATATCTAGAGGATGAATTGACATTAAGCCTTATCCCTGGACCTAGTATGCTGGCTGGAACCTCTACCATTGATGGCTGTGTAAGATTACCATCTCTTGCAATAGGAAAATCGCTATATGCCTATAGTTCCAACCTTATAACTAAGGGTTGTCAAGACATAGGGAAATCCTATCAAGTGCTACAGTTAGGTATTATAACTCTGAATTCAGACTTACATCCTGATTTAAATCCTATAATATCACATACTTATGATATAAATGATAATAGAAAGTCCTGTTCTGTTGCTGTATCAGAAACTAAAGGATACCAATTATGCTCGATGCCGCGTGTCAATGAAAAAACAGATTACACTAGTGATGGTATTGAAGATATAGTTTTCGATGTACTTGATCTCAAAGGGTCCTCTAGAAGTTTCAAATTTTCAAACAATGATATAAACTTTGATCATCCTTTCTCAGCGTTATACCCTAGTGTAGGAAGTGGTATTATATGGAAAAATGAACTGTATTTCCTAGGTTATGGGGCTCTGACAACCGCACTTCAAGGGAATACAAAATGTAATTTGATGGGATGTCCAGGAGCAACACAAAACAACTGCAACAAGTTCATCTCTAGTTCATGGTTATACAGCAAACAGATGGTTAATGTACTGATACAGGTTAAGGGTTATTTATCTAACAAGCCAAGTATTATAGTTAGAACAATCCCAATAACGGAAAATTATGTAGGAGCAGAAGGGAAACTAGTGGGAACACGTGAGAGAATATATATATATACAAGATCAACGGGTTGGCATGCCAATTTACAAATAGGAGTACTTAATATAAATCATCCAATAACCATAACTTGGACAGATCACAAAGTACTATCAAGACCAGGAAGAAGTCCTTGTGCCTGGAATAACAAATGCCCTAGAAATTGTACTACTGGTGTATACACAGATGCTTATCCTATATCGCCTGATGCTAATTATGTTGCTACAGTTACTCTATTATCTAATTCAACACGAACTAATCCTACTATTATGTATTCATCTTCTGATAGAATATATAACATGTTAAGATTAAGAAATACTGAATTAGAAGCTGCATACACAACCACGTCGTGTATTGTCCACTTTGATAGAGGTTATTGTTTTCATATTATAGAAATTAATCAAAAAGAACTGAATACACTACAGCCTATGCTCTTTAAGACTGCAATTCCTAAAGCTTGCAGGATAAGCAATTTATAAGACACCTATTGAAATAATAATCTGTATCCAATTACTTAAAAGGGTGACTGTGCATGACTTAGAGATAAGTGACCTGTGGACATAAATCATACAGGTCATTAACTAGCATATAATACATCTAATAAGAAAAACTTAGGTTGAATGCTAAAGCATTCAGCCAGAATGGATCATTTCAATATGTCTCAAAATCCAAGTGATATACTATACCCTGAATGCCACTTGAACTCTCCAATTGTGAAAGGGAAGATCGCTCAGCTACATGTCTTGTTGGATATTAATCAGCCGTATGAAATGAGGGACCCTAGTATAATAGAAATCACGAAAGTTAAAATTAAATCTGGAGGGTTAAATCAAAGGTTAATCAGAATCAGATCTTTAGGGAAAGAGATGAGGAGAATCATATTTGATTTTGATAAGTATACATTCGAACCTTACCCAATATTTTCTAAAGAATTATTTAGATTAGAGATACCAGAGATTTGTGATAAAATTCAATCAGTTTTTGCAGTGTCGGATAAGTTAAGCAAAGATATATCCCAACCATTACAATACTTATGGAGAGATGTGCGTAGGCAGTTGGGAGGGGATTGTTCCAAGGATCTTTCTAACAATGAGATTGATATACACAAAATTCCTGAAATCCATACTAAATTCACCAGAAATAACTGGTATAAACCATTCATGACATGGTTTAGTATTAAATATGATATGAGAAGATGTCAAAAGAATAGGGAAAACATAAACTTAGACAGTAGGCAATCATATAATTATCTTAACTGTAAATACTATTTTATAATTATCCACCCGGATCTCTTAATGATATTGGACAAGATCAAATACACGGGATACTTACTGACACCAGAATTAGTGCTAATGTACTGTGATGTGGTCGAAGGTAGATGGAATATGTCTGCCGCTGGACAATTAGATGACAAATCACACAAAATAACATTGAAAGGAGAAGAATTGTGGGGCAGGATAGATGAATTATTCAAGATAATCGGGGAAGAGACATTTAATATCATATCACTATTGGAGCCATTATCTTTAGCATTGATACAATTAACAGATCCTGTTATGTCTTTAAAAGGTGCATTTATGAGACATGTCATCTCAGAAATGAATGAAATATTGGGTAAATGTGGAAATCTAACTGAAGTTGAGGTGGATCAAATAATGGATTCAATCCTTAACATTTTTTTGGATACAACAGTAGATGAGAAAGCAGAGATATTCTCCTTCTTTAGGACATTTGGTCACCCTAGCCTTGAGGCTTCCATAGCTGCTGAAAAAGTTAGGCAACATATGTATGCGCAGAAAAGTATAAAATATAAGACCTTATGTGAGTGTCACGCTATATTTTGTACAATTATAATAAACGGATATAGAGACAGACACGGAGGACAATGGCCCCCCTGTCAGTTCCCAGATCATGTGTGTCAAGAACTCAGAAATTCTCAAGGATCTAATTCAGCTATATCTTATGAAACAGCCGTTGACAATTTCGAGAGTTTTATAGGTTTCAGATTCGAGAAGTTCATAGACCCTCAATTAGATGAAGATCTCACTATTTATATGAGAGATAAAGCATTGTCTCCAAGAAGAGAAGCCTGGGATTCTGTGTATCCAGATGGCAATCTGCTGTATAAAGTGCCGTTCTCTGAAGAAACAAGGAGATTGATAGAAGTCTTTATCAGTGATTCTAATTTCAATCCAGAAGACATTATACAATATGTAGAGACAGGAGAATGGTTAAACGATGATACTTTTAACATATCTTATAGCCTAAAAGAAAAGGAGATCAAACAAGAGGGTCGGTTGTTTGCCAAGATGACATACAAAATGAGAGCAGTCCAAGTATTGGCAGAAACTTTGCTAGCAAAAGGAATAGGGGGTTTATTTAATGAAAATGGTATGGTTAAAGGTGAAATCGATTTACTAAAGAGTCTAACTACTTTATCTATATCAGGAGTTCCAAGGACTAGCGAGATTTATAATGAATCAGTTAGTGAAGAAGCTGATAGGAGAAGATGGGAAAGGGAAAATTCCTCATACTATTGGGATAAAAGAAAGAAATCAAAACATGAGTTCAAAGCCACAGACTCATCCACTAACGGCTATGAGACTCTAAGCTGTTTTCTTACTACGGACTTGAAGAAATATTGTCTAAATTGGAGGTTTGAGAGTACATCTCTATTCGGGCAGAGATGTAATGAAATATTTGGGTTCAAGAGATTCTTCAACTGGATGCATCCTGTATTGGAAGAATGTACAATATATGTGGGTGATCCTTACTGTCCCGTGCCCGATAAAATCCACAAGAATTTAGAAGATCATGAAGATTCAGGCATCTTTATACATAGACCGAAGGGTGGGATAGAAGGTTATTGTCAAAAACTTTGGACTCTCATATCTATAAGCGCAATTCATCTAGCTGCTGTCAAGGTCGGGGTTAGAGTATCAGCTATGGTACAAGGTGACAACCAAGCAATTGCCGTGACATCTAGGGTGCCAGTGACGGCCACGTATAAGCTCAAAAAAGAGCAGGTATATACGGAGATCACTAAGTATTTTAAGTCTTTAAGAGATGTGATGTCTGATTTAGGACATGAACTCAAACTCAACGAGACAATTATAAGTAGCAAGATGTTCGTGTATAGTAAGCGGATATATTATGATGGTAAAATACTACCCCAATGTTTAAAAGCACTTACAAGGTGTGTTTTTTGGTCCGAGACCTTGGTGGATGAAAACAGGTCTGCGTGCTCCAATCTTGCAACTGCTATAGCCAAAGCTATAGAAAATGGCTATTCACCAATATTAGGTTACTCAATAGCTCTGTATAAGACTTGTCAGCAAGTATGTATCTCATTAGGGATGACTATCAATCCTACAATAACACCTAATATCAGAGACCAATATTATTTAGGGAAGAATTGGCTTAGATGTGCAGTTTTGATACCTGCTAATGTAGGGGGATTTAACTACATGGCAATGTCTAGATGCTTCGTCAGAAATATAGGCGACCCTGCAGTAGCTGCTCTAGCAGACCTCAAAAGGTTTATCCGAGCAGGACTATTGGACAAGCAGATTTTGTACCGTGTAATGAATCAAGAATCTGGGGAGTCTAATTTTTTAGACTGGGCATCTGATCCATACTCATGTAATTTACCGCATTCGCAGAGTATCACAACAATTATAAAGAATATTACAGCTCGTTCAGTTCTCCAAGAGTCACCAAATCCCCTACTTTCAGGTTTATTTACATGTGACAGTAAAGAAGAAGACTTAAATTTAGCGACATTTCTGATGGACAGGAAGGTCATATTGCCAAGAGTTGCACATGAGATACTAGATAACTCTTTGACAGGGATCAGAGAATCTATCGCAGGAATGCTGGACACCACAAAATCATTAGTACGGGTTAGTATTAGAAAAGGGGGTTTATCATACAATCTCTTAAGAAAGCTGATAAATTATGATTTATTACAATATGAAACATTAACTAGGACTTTAAGGAAAGTCGTCACAAATAACATTGAATATGAATATATGTGTTCTGTGGAATTAGCAATTGGATTAAGGCAAAAAATGTGGTCACATCTAACATATGGGAGACCTATACATGGATTAGAAACACCTGATCCTCTAGAACTCCTTAAAGGAACATTCATCAAAGGATCTGAGGTTTGCAAAATATGCAGGTCTGAAGGTGATAATCCTATATATACTTGGTTTTATTTACCTGAGGAAATAGATCTGGATAACCTAGAACAAGGAAATCCATCTATAAGAATACCTTACTTTGGGTCTACTACTGACGAAAGATCAGAAGCACAACTGGGTTATGTTAAAACACTGAGTAAACCTGCTAAAGCAGCGATTAGGATTGCTATGATATATACTTGGGCTTATGGTACTGATGAGATATCATGGATGGAAGCGGCTCAGATTGCACAAACAAGAGCAAATTTAAGTCTTGATAATTTGAAACTTCTGACTCCGGTATCAACATCTACAAATCTGTCTCATAGATTAAAGGACACTGCTACCCAGATGAAATTCTCAAGTGCAACTCTAGTTAGAGCTAGTAGATTTATTACTATATCAAATGATAAGATGGCTCTAAAGGAGGCAGGTGAGACAAAGGATACTAATTTAATATATCAGCAGATAATGCTGACAGGACTTAGTATTTTTGAATTCAACACCAGATATATTAAAGGCAAGACTAAACAACCAATGATCCTACACTTACATTTAAACAATGGCTGCTGCATAATGGAATCACCACAAGAGACTTGTATTCCTCCTAAATCTACTCTAGACTTAGAGGTAACTAATGAAGAAAATAAATTAATATATGATAATAATCCATTAAAAAATGTTGATCTCGGTATTTTCCAAAAGATTAGAGATATCGTGCACACTGTAGATATGACCTTCTGGTCTGATTTGGAAATAATGAGAGCAGTTACTATTTGTACATCTATGACAATAGCAGACACCATGTCTCAATTGGATAGAGATAACCTTAAAGAAGTAATTGTTCTTACGAATGATGATGACATTAATAGCTTAATAACAGAGTTTATGATAATAGATATCCCGCTCTTTTGCTCAACATTCGGAGGAATCTTAGTAAATCAGTTTGCCTATGCATTATACGGTCTAAATATAAGAGGTAGAGAAGAAATATGGGGTTACATTACACGGACTTTGAAAGATACTTCTCATGCTGTGTTAAAGGTACTTGCTAATGCACTATCACATCCAAAGGTGTTCAAGAGATTCTGGGATTTCGGTATTTTAGAGCCTGTATATGGACCTAATTTATCCAACCAAGATAAGATAATGTTAGCATTATCTGTTTGCGAGTACTCAATAGACTTATTCATGAGGGACTGGCAAAGCGGAATACCTCTAGAAACCTTTATATGTGACAATGATCCAGAAGTAGTTGAATTAAGAAAAGGTGCCTACTTGGCAAGACATTTAGCATATTTATGCAGCTTAGGAGAGATTTCCTCATATGGTCCTAGATTAGAAACTCTAACATCATTAGAAAGGTTAGAGGTTCTTAAAAGCTACCTAGAGATATCTTGTTTAGAGGATCCAACATTGAGATACAGTCAGGTTACAGGGCTGGTATTAAAAGTGTTCCCATCAACAGTAGTATATCTCAGGAAGTTAGCTATAAAGATGTTGAGGATTAGGGGCATAGGGGTGCCAGAGGTGTTAGAAGATTGGGATCCCAGTCATGAACAAACTCTACTAGATAATATAGCTCAAGAGATCCAACATAATATCCCAATAAACCAATCTATCAAGACACCTTTCTGGGGGCTCAAAGTCAATAATTCTCAAGTCTTACGTCTAAGGGGATATAAGGAGGTTAAGGATAGAAAATCAGGGCGATCGGGAGTAGGTCTAACACTTCCATGTGATAATAGGTACTTATCCCATCAGATAAGACTTTTCGGAATTAATAGTACTAGCTGCCTGAAAGCTTTGGAGTTAACATATTTAATAGGACCATTGATAGATAAAAGTAAAGATAGATTATTCTTAGGGGAAGGTGCAGGTGCTATGTTGTCATGTTATGATGCAACATTAGGACCTTCAATGAACTATTATAACTCAGGTGTCTCATCATATGATATAAATGGTCAGAGGGAATTAGGGATCTATCCATCCGAGGCTGCATTAGTGGCAAAGAAATTGAATAATGTAACTAATTTGGGTCAGAGAATTAAGGTGCTGTTCAACGGAAACCCTGGGTCTACATGGGTTGGCAACCAGGAATGTGAAACATTAATTTGGAGTGAATTACAGGACAAATCAATCGGCTTGATACATTGTGACCTAGAAGGTGGAGAACTAAAAGATACACAAACAGTACTGCATGAACATTATAGCATAATTAGGATAGCATATTTAGTAGGAGATAACGATGTTTTATTAGTGACTAAAATTGCACCTAAATTGGGTACAGATTGGACTCAGCAACTATGCTTGTATCTAAGGTATTGGAATGAAGTCAATTTAGTTGTTCTTAAGACATCTAATCCTTCTTCTACTGAGATGTATTTGTTATCAAGGAATCCAAGTAAAGATGTAATTGAGGATAGTCTAACAGTAATCTCAGACCTAAAGCCATTGTCTAAAAAAGATAGTATACAATTAGAAAAGTGGATTTTGGTTGAGAAAGACAAAGTTAAGGAATGGCTAATTAAAGAATTAAGAGAGGGTGAACTAATGTCAGGTTCACTCAGGCCTTATCACCAAGCACTTCAGATTTTTGGATTTGAGGCCAACTTGCACAAATTGTGTAGAGACTTCTTATCAACTATGAGTATTTCAGATATCCAGATGTGTATAAATTCATTCTACAGAGTTTTAAAGGACACAATATTTGAGTGGAGTCGGGTAACAAATGATCACAAGACATGTAAACTCACAGGGAAATATGAGTTGTATCCTATAAGAGACAGTGGGAAGTTGAAAGTGATATCAAGAAGGCTTATAATATCCTGGATTGCTTTATCCATGTCTACTAGATTGTTAACAGGCGCTTTCCCTGATGTTAAGTTTGAGTCCAGATTAAATATAGGTTTAGTCTCCTTATCTACGAATGAGATCAAATCACTTAAACTTATATCCAAAGCTACGGTGGATAGGTTTCAAGAAGTGATTCACAGTGTATCCTACAGATTCTTGACTAAAGAAATTAAAATACTCATGAAGATACTTGGAGCTGTTAAATTATTTGGTGCAAGACAGACTTATAACCATTTAGCTTTAACACCAGAACCTCTATCTGATATAGAGGGATATTTAGATGATTAG
>PRV1_CN_2019_OK044773 extraction
ATGGCAGGGTTATTAAGTGTCTTTGACACATTTAGTTCTAAAAGGAGTGAGAGCATAAATAGAGGAGGTGGTGGTGCGGTTATACCTGGACAAAAGAACACCGTATCAGTATTTGTCCTAGGGTCAAGTATTGTAGACGATAGCGATAAGTTAGCTATAGCACTCATGTTTTTAACACATGCTCTTGATACTGACAAGCAACACTCACAAAGAAGCGGTTTCCTGGTTTCATTAATGGCAATGGCATACAGTAGCCCTGAATTATATCTAACAACTAATGGAGTTAATGCAGATGTTAAGTATGTTATCTACACAATTGAGCATGATCCCCAGAGGACAACCCATAATGGGTTCATTGTTAGGACAAGAGATATGGACTATGAAAAGACAACAGAGTGGCTATTCAGCCGTATAACTAATAAATACCCATTACTTCAGGGACAAAAAGACACTCATGATCCAGAATCACTACTCCAGACTTATGGATATCCCTCATGTTTAGGAGCATTGATAGTCCAGGTTTGGATTGTCTTGGTCAAAGCAATTACAAGTAGTGCTGGATTGAAGAAAGGATTCTTCAATAGGCTTGAAGCCTTCAGGCAGGATGGAACAGTTAGAAGCTCGCTAGTCTTCAGTGGAGAGACAGTTGAGGGGATTGGATCCGTGATGAGGTCTCAGCAGAGCCTGGTGTCCTTAATGGTAGAAACACTAGTTACCATGAACACAGCTAGATCTGACTTGACCACTCTAGAGAAGAATATTCAGATCGTTGGGAATTACATCAGAGATGCAGGTCTTGCTTCATTCATGAACACAATTAGATATGGTGTGGAGACTAAGATGGCAGCACTTACATTATCTAATCTTAGACCTGATATTAATAAACTAAAGAGTTTAATTGACATCTACTTATCCAAAGGTGCAAGAGCCCCTTTTATATGTATACTACGTGATCCAGTACATGGAGAATTTGCTCCTGGAAATTATCCAGCATTGTGGAGTTATGCTATGGGGGTCGCAGTAGTCCAGAACAAAGCCATGCAGCAGTATGTGACAGGGAGAACATATCTGGATATGGAAATGTTCCTTCTTGGTCAAGCAGTAGCTAAAGACGCAGAGTCTAAGATTAGTAATGCATTAGAGGATGAATTAGGTATAACTGAAAATGCCAAAGACAGGCTCAAACATCATCTTGCTAACCTTTCTGGAGGTGATGGAGCTTATCATAAACCCACTGGTGGAGGAGCGATAGAAGTTATAATTGACAATGCAGACATAGATCTCAGGACAGAGGAAACCACAGAAGAATCTTCAATCAGGTTTTCCAACATTAGAGACAACAAAGGGAAAATAGCAGACGGACAGAGGAGATGGGAAACAACCAGATCCATCAGCGATGATCTTAATCCAGATAACAACAATGATGATGAAGTATCCGCTGCAGAAAGGAGGATTGCAGAAAGACTAGCAAAAAAAGAGGAGAAGAACACCAGATCGGATATACTCATTACTGATGGTATGACTGAAGATACAGATAACGATGATGATATAATGAGAATGAATGCACTAGGGGGAATATAACAAATCCAAACAAAAGGTTTTATATATTGGTTAATAAGAAAAACTTAGGGTGAAAGAATAGCTCCTAGATACTAGGAACTTTATCACTCCTAAAGTTAGGATCTCAAACTGGCCACCTACAAAAGAACCCCCCATAATCCAGAGACTAAATGGATCAGGATGCCTTCTTTTCTGAAGAATCTATGGAGGAACAGAAGGAGGGACACTCAACAACCAGCACACTCACCAGTGCAGTCGGACTTATCGACATCATCCTTGCCAGTGAGCCCACAGACATTAGAAAAGATAGAAAATACCTATGTGAGCCCATCACAGCTTGGGGAAAATCAGAAGCAAGCAAGACCTCCAAGGGTACAGTCTGTGAAGAAAACCCAAGAACAGAAAGGGAAGATTATGGACAAAGTGAAGAGAGTGGAATTCTTAGGGAGTCAAACAAGTTTGAAGCAAAAGTTTCTTTTAGAGAAACTCATAGCTCAGATACATCATGGAGGGCTAGGAGAAGAAGTAGTGCAGACTTTATACTTGAGAATATGGGCAATGGATCCGACCCCTATGGCAACGAAATTACTGGAAATGGAGGAGGAAACCAGAGACAAAGTCTTGAAGCTAAAGTTGGAGAGATGGATCCGAGTTCTAATACGAGGAGAAAAGACAAAACTGAGAGACTTCCAGAAGAGATACGAGGAGGTTCACCCATACCTAATGACAGAGAAGGTAGAAGAAATAATAATGGAGGAAGCCTGGAGTCTATCAGCACACATAATCCAAGAGTAGAAAACAATATTATAGATCCAACTCATCACCTTGAAGAAGAGGTACTTAAGAGAAACAAGCCACGAGAGATGAACGCTACAAGTCAATGGTCAGGTGGATACAAGACTGATCAACAAGAAGGTAGGCATGAATTGATAACTAATCCAATATTCCCAAATCAAAATAGGTCACAGGGCACAAAAAAGGAGAAAGGGAGAGAATCAGCTGTAAAACCCAAGACCAGAAAATTTAAAATGTCCTCTGAAGACACAAAAAGCATAGATCATGTCCATGAAGACTCTCAAGAACATATAAGGAGAAAGAAAACAGATAACGAGCCATCACAAAAGATTGGTAAAAAAGGCACAGAAGAGAATACCTTATATACAGAAGAGGTGATCAAATTGTTAGTGAGTCTTGGTGTAATCCCATCTGCAGCCGCATTCAACCAATCCCGAAACATATGCCATGTATTTGCAAAACGTGTCCTCAGTTCTGTGAACTCTGCAGAAATGACAGCTAATATGTGCGGATTATTGCTATCTGTTGAGAAATCAGTATCAGACCGGATTGAAGAAAATAAGACACTAATAAATCAGATTATAAGTGATTTAAGTACAGGTAGGGAAGTGCAGAAACGTTTCACTGAGTATCAAAAGGAACAGAACTCATTGATTATGTCAAATCTGGCGACACTCCATATCATAACAGATAGAGGAGGGAAGAACAACAGCGTGGATATAGGGGAGAGGAAACCATCAATCAGGACCAAGGGCAAGGAGCCAACACAGAAAATACAAAGATTCGATCCATCTATGGAATTCACTGAGGAGATTAAGTATAAACCCGATCTATACAGGGAAGACACATTGAGACAAAGAATAACAAATCCTGTCCTTGATGAGAGTGCAGACAGAATCGACAATTCGAATGCAGCGAGACTGATACCTTGCAAAGAAAAATCAACACTGCGTTCACTCAAATTGATTATTGAGAATAGCAATTTAAGTAAAGCAGACAAAATTGCCTATATCCGGTCGTTATCAAAATGCAAAGATGACAAAGAGGTAGAATCAGTAATGAAATTATTTGAGGAAGATATAGAATCAAGTCATGAATAATCACTGACCAGCACATCCAGGAAATATCAAGACAAGAGTGTACTGTGACGAGTAATGACTATCCAAATACTTAATAAGAAAAACTTAGGGTGCAAGACTCACCTACCAGATCAAGCAAATGGCCGAGATCTACAAGTTCCCCAAGCTATCATATGAGGAACATGGATATATGGAACCTCTACCACTAAGGACCGGCCCAGACAAGAAGGCAGTCCCACACATAAGGATAATCAAGATAGGGGACCCACCGAAGCATGGAAATCGATACCTTGATATTCTCTTACTTGGGTTTTATGAGATACCCAAAGAAGTTGGAACATACGGTAGTGTATCAGATTTGACGAGACCCACGGGATACACGATCTGCGGTTCAGGATCATTACCTATTGGAATCGCTAGGTACTTAGGTACAGATCAGGAACTACTCAAAGCATCAGTAGAGCTAAAGGTGACAGTCAGAAGGACAGTAAGGTCAAGTGAGATGATTGTGTATATGGTAGATTCCATACCACCTGCAATGATGGCTTGGGCTTCTAGGCTGAAACGAGGCATGATATTCAATGCGAACAAAGTAGCCCTAGCTCCTCAATGTCTACCTATAGACAAAGATATAAGATTCAGAGTTGTCTTTGTCAATGGCACTTCTCTAGGTTCCATCACAATAGCAAAAGTCCCCAAGACATTAGCCGATCTTGCTTTACCGAATTCCATATCCGTCAATCTAATGGTCTCACTCAAAACTGGTGCGTCAACTGAGTCCAAGGGCATTATTCCTACGCTAAACGAAAAGGGCGACAAGGTACTAAACTTTATGGTACACCTCGGATTAATACATAGGAAAGTCGGAAGAGTGTATTCAATGGAGTATTGTAAGGGTAAAATAGAGAAGATGCGGCTGATCTTCTCATTAGGACTGGTTGGAGGAATCAGTTTCCATGTTCAGCTTACAGGTGTGGTATCTAAATCCTTTGTTGGTCAGCTTGGAGGGAAAAAGGAAATATGTTACCCTTTGATGGATGTTAATCCGCACATGAATTTAGTTATCTGGGCTGCTTCCGTTGAAATCACTGGCGTAGATGCTGTTTTCCAACCCTCCATTCCAAGAGATTTCAAATACTACCCGAATGTAGTGGCAAAAAATATTGGGAAAATAAAAGCCTAGAGATCCACAGCTACAGTAACCCCAGACATTTCAATATTAGACTGGTAAGTGTCATTATATGATCAACATCATTCGCCAGAAATAAGAAAAACTTAGGGTACAAGTTATCCAAAAAAGACAAAACAGAACAAACAGATCAAGACAAAACATCACAAGATGCAAGTCACCACCCTTAGACCAACCATAATACTAAGCATAGCATTATTAGTAACCAGTCAAGTCCCTAGAGATAAACTAGCCAATTTAGGGATCATCATTAAGGACAGCAAAGCACTCAAAATTGCAGGATCCTATGAAAACAGGTACATAGTCTTAAGCCTTGTACCAACAATAGACAATGTGAGTGGGTGTGGTTCCATCCAAATAGCAAAATATAAAGAGATGCTTGAAAGATTGTTAATACCGATAAAAGATGCACTAGATTTACAAGAGTCTTTGATAGTGATTGATAATGAAACCGTCAACAACAATTATCATCCTCAGTATAGATTTGTTGGTGCAATTATCGGGACTATAGCCCTTGGGGTAGCAACTGCGGCCCAAGTTACAGCAGGAGTGGCCTTGATGGAGGCAAGAGAGGCCAAGAGAGATATATCAATGTTAAAAGAAGCAATTGGGAAAACCCAAAACTCAATTGAAAAATTACAGAATTCTGCAGGTGAACAGATACTGGCTCTCAAAATGCTCCAGGATTATGTCAATGGAGAGATCAAACCAGCTATTGAAGAACTTGGATGTGAGACTGCTGCACTTAAACTAGGAATTGCACTTACACAACATTATACAGAGCTCACAAATGCCTTTGGGTCGAATCTGGGTTCCATAGGAGAAAAGAGTTTAACATTACAGGCCTTATCGTCATTATACAAGACTAATATAACTGATATACTGACAGCAACTAATCTCGGGAAAACAGATATTTATGACATTATATATGCTGAGCAAGTTAAAGGAAAAGTAATAGATGTCGATCTTAGACGATATATGGTTACAATATCTGTAAAGATACCAATATTATCAGAAATACCAGGAGTATTGATCTATGAAGTCTCCTCTATATCTTACAATATAGATGGAGCAGAGTGGTATGCCGCTGTACCTGACCACATATTAAGTAAATCCGCATATATAGGGGGTGCAGATATAAGTGATTGTATAGAATCTAGATTGACATATATTTGCCCGCAAGATCCTACTCAGATTATAGCAGATAACCAACAGCAATGTTTTTTAGGTCATCTTGACAAGTGCCCTATTACTAAAGTCATTGATAATCTTGTGCCTAAATTTGCATTCATAAATGGTGGAGTAGTTGCGAACTGTATAGCCTCTACATGTACCTGTGGAGAAGAGAGGATCCAGGTATCTCAAGATAGAAATAAAGGAGTAACCTTTTTGACCCATAACAATTGTGGATTAATAGGGATAAACGGGATAGAATTTCATGCCAACAAGAAAGGGAGTGATGCTACTTGGAGTGTCTCCCCTATAGGAGTAGGGCCAGAAGTATCGTTAAGGCCAGTAGATATATCTTTACAAATAGTTGCTGCTACTAATTTTCTGAACTCATCAAGAAAAGATCTTATGAAGGCAAAAGAAATCCTAAACCAGGTAGGAAATCTTAAAGACTTAACCGTCATAACAATAGTTAATATAGTAATTATAGCTGTATTACTTATATGTGTAATTGGATTAGGCGTACTGTATCATCAATTGAGAAGTGCACTAGGGATGAGAGACAAGATGTCAGTATTAAACAATAGTTCTTATTCTTTAGAACCAAGAACCTCCCAGGTACAAGTAATTAAGCCTACCAGTTTCATGGGATAGACTATAAAGATATATTTTAATCCATCTTCACTAATCAAAGTAAAGAAAACTTAGGGTGCACGACAGTAACTCACCACCAAAGGAGAAACAGTTAGGAGACCAACACACCAAGGGATGGAAGAGACCAAAGTCAAGACATCAGAGTACTGGGCCAAGAGTCCTCAAATTCACGCAACAAATCATCCTAACGTACAAAACAGAGAGAAGATCAAAGAAATATTAACAATTTTAATGTCATTTATTACTTTCCTATCTCTTGTACTGGTTATAGCTGTATTGATAATGCAATCTTTACATAACGGCACAATACTAAGATGTAAAGATGTAGGCTTAGAATCTATCAATAAATCCACTTACTCTATATCTAATGCAATTTTGGGTATCATCAAACAAGAGCTGATAACTCGTATAATAAATACTCAAAGTTCTGTGCAGGTAGCTCTCCCAGTCTTGATTAACAAGAAAATCCAGGATCTCTCACTAACCATTGAGAAAAGTTCAAAAGTGCATCAAAATTCTCCTACTTGTAGTGGTGTGGCTGCCCTGACACATGTGGAAGGAATAAAACCCTTAGATCCGGACGATTACTGGAGGTGTCCAAGTGGGGAACCATATCTAGAGGATGAATTGACATTAAGCCTTATCCCTGGACCTAGTATGCTGGCTGGAACTTCCACCATTGATGGCTGTGTAAGATTACCATCTCTTGCAATAGGAAAATCGCTATATGCCTATAGTTCCAACCTGATAACTAAGGGTTGTCAAGACATAGGGAAATCCTATCAAGTGCTACAGTTAGGTATTATAACTCTAAACTCAGACCTACATCCTGATTTAAATCCTATAATATCACATACTTATGATATAAATGATAATAGAAAGTCTTGTTCTGTTGCTGTATCAGAAACTAAAGGATACCAATTATGCTCAATGCCACGTGTCAATGAAAAAACAGATTACACTAGTGATGGTATAGAAGATATAGTTTTTGATGTACTTGATCTCAAAGGGTCCTCTAGAAGTTTCAAATTTTCAACCAATGATATAAACTTTGATCATCCTTTCTCAGCGTTATACCCTAGTGTAGGAAGTGGTATTATATGGAAAAATGAACTGTATTTTCTAGGTTATGGGGCTCTGACAACTGCACTTCAAGGGAATACAAAATGTAATTTAATGGGATGTCCAGGAGCAACACAAGACAACTGCAACAAGTTCATCTCTAGTTCATGGTTATACAGCAAACAGATGGTTAATGTACTGATACAGGTGAAGGGGTATTTATCTAGCAAGCCAAGTATTATAGTTAGAACAATCCCAATAACGGAAAATTATGTGGGAGCAGAAGGGAAACTAGTGGGAACACGTGAGAGAATATATATATATACAAGATCAACGGGTTGGCATACCAATTTACAAATAGGAGTACTTAATATAAATCATCCAATAACCATAACTTGGACAGATCACAGAGTACTATCAAGACCAGGAAGAAGTCCTTGTGCCTGGAATAACAAATGCCCTAGAAATTGTACTACTGGTGTATACACAGATGCTTATCCTATATCGCCTGATGCTAATTATGTTGCTACAGTTACTCTATTATCTAATACAACACGAAATAATCCTACTATTATGTATTCATCTTCTGATAGAGTATATAATATGTTAAGATTAAGAAATACTGAACTAGAAGCTGCATATACAACCACGTCGTGTATTGTCCACTTTGATAGAGGTTATTGTTTTCATATTATAGAAATTAATCAAAAAGAACTGAATACACTACAGCCTATGCTCTTTAAGACTGCAATACCTAAAGCCTGCAGGATGGGCAGTTTATAAGACACCTATTGAAATAATAATCTATATCTAATTACTTAAAAGGATGACCATGCATGACTTAGAGACAGGTGATCTGTAGACACAAATCATACAGGTCATTAATTAGAATATAATACATCTAATAAGAAAAACTTAGGTTGAATGCCAAAACATTCAGCCAGAATGGATCATTTAAATATGTCTCAAAATCCAAGTGATATACTATACCCTGAATGCCATTTGAACTCTCCAGTTGTGAAAGGGAAGATCGCTCAGCTACATGTCTTGTTGGATATTAATCAGCCGTATGAAATGAGGGACCCTAGTATAATAGAAATCACAAAAGTTAAAATTAAATCTGGAGGGTTAAATCAAAGGTTAATTAGAATCAGATCTTTAGGGAAAGAGATGAGGAGAATTATGCTTGATTTTGATAAGTATACATTCGAACCTTACCCAATATTTTCTAAAGAATTATTTAGATTAGAGATACCAGAAATTTGTGATAAAATTCGATCAGTTTTTGCAGTGTCTGACAAATTAGGCAAAGATATATCCCAACCATTACAATACTTATGGAGAGATGTGCGTAGGCAGTTGGGAGGGGATTGTTCCAAGGATCTTTCTAACAATGAGATTGATATACATAAAATTCCTGAGATCCACACTAAATTCACCAGAAATAACTGGTATAAACCATTCATGACATGGTTTAGTATTAAATATGATATGAGGAGATGTCAAAAGAATAGGGAAAACATAAACTTAGACAGTAGGAAATCATATAACTATCTTAATTGTAAATACTATTCTGTAATTGTCCATCCGGATCTCTTAATGATATTAGACAAGGTCAAATACACGGGATACTTACTAACACCAGAATTAGTGCTAATGTACTGTGATGTGGTTGAAGGTAGATGGAATATGTCTGCTGCTGGACAATTAGATGACAAATCACACAAAATAACACTAAAAGGAGAAGAATTGTGGGACAGGATAGATGAATTATTCAAGATAATCGGGGAAGAGACATTTAATATTATATCACTATTGGAGCCATTATCTTTAGCATTGATACAATTAACAGATCCTGTTATGTCTTTAAAAGGTGCATTTATGAGACATGTCATCTCAGAAATGAATGAAACACTGGGTAAATGTGGAAATCTAACTGAACTTGAAGTGGATCACATAATGGATTCAATCCTGAACATTTTTATGGATACAACAGTAGATGAAAAAGCAGAGATATTCTCTTTCTTTAGGACATTTGGTCATCCTAGCCTTGAGGCCTCCATAGCTGCTGAAAAAGTTAGGCAACATATGTATGCGCAGAAAAGTATAAAATATAAGACCTTATGTGAGTGTCACGCTATATTTTGCACAATTATAATAAACGGATATAGAGATAGGCACGGAGGACAATGGCCCCCATGTCAGTTCCCAGATCATGTGTGTCAAGAACTCAGAAATTCTCAAGGATCTAATTCAGCTATATCTTATGAAACAGCAGTTGACAATTTCGAGAGTTTTATAGGTTTCAGATTTGAGAAATTCATAGACCCTCAATTAGATGAAGATCTCACTATTTATATGAGAGATAAAGCATTGTCTCCAAGAAGAGAAGCCTGGGATTCTGTGTATCCAGATGGCAATCTGTTGTATAAAGTGCCGTTCTCTGAAGAAACAAGGAGATTGATAGAAGTCTTTATCAGTGATTCTAATTTCAATCCAGAAGACATTATACAATATGTAGAGACAGGAGAGTGGTTGAACGATGAGACTTTCAACATATCTTATAGCCTAAAAGAAAAGGAGATCAAACAGGAGGGTCGATTGTTTGCCAAGATGACATACAAAATGAGAGCAGTCCAAGTATTGGCAGAAACTTTACTGGCAAAAGGAATAGGGGGTCTATTTAATGAAAATGGTATGGTTAAAGGTGAAATCGATTTACTAAAGAGTCTAACTACTTTATCTATATCAGGGGTTCCGAGGACTAGCGAGATTTATAATGAATCAGTTAGTGAAGAAGAAGATAGGAAAAGATGGGAAAGGAGGAATTCCTCATACTATTGGGATAAAAGAAAAAAATCAAAACATGAGTTCAAGGCCACAGACTCATCTACTAACGGCTATGAGACTCTAAGCTGTTTTCTTACTACGGACTTGAAGAAATATTGTCTAAATTGGAGGTTTGAGAGTACATCTCTATTCGGACAGAGATGTAACGAAATTTTTGGGTTCAAGAGATTCTTCAACTGGATGCATCCTGTACTGGAGGAGTGTACAATATATGTGGGTGATCCTTACTGTCCTGTACCTGATAAAATTCATAAGAATTTAGAAGATCATGAAGATTCAGGCGTCTTTATACATAGACCGAGAGGTGGGATAGAGGGTTATTGTCAGAAACTTTGGACTCTCATATCCATAAGCGCAATTCATCTAGCTGCTGTCAAGGTCGGGGTTAGAGTATCAGCTATGGTGCAAGGTGATAACCAAGCAATTGCCGTGACATCCAGAGTACCAGTGACGGCCACATATAAGATCAAAAAGGAGCAGGTATATACGGAGATCACTAAGTATTTCAAATCTTTAAGAGATGTGATGTCAGATTTAGGACATGAACTCAAACTCAACGAAACAATTATAAGTAGCAAAATGTTCGTGTATAGTAAGCGAATATATTATGACGGCAAAATACTACCCCAATGTTTAAAAGCACTTACAAGGTGTGTTTTTTGGTCTGAGACCTTGGTAGATGAAAACAGGTCTGCGTGCTCCAATCTTGCAACTGCTGTAGCCAAGGCTATAGAAAATGGCTACTCACCAATATTAGGTTACTCAATAGCTTTATATAAAACTTGTCAGCAAGTCTGTATTTCATTAGGGATGACCATTAATCCTACAATAACGCCTAGTATAAGAGACCAATATTATTTAGGTAAGAATTGGCTTAGGTGTGCAGTTTTGACACCTGCTAATGTAGGAGGATTTAACTACATGGCAATGTCTAGATGCTTTGTCAGGAATATAGGTGACCCTGCGGTAGCTGCTCTAGCAGACCTCAAAAGGTTCATTCGAGCAGGACTTTTGGACAAACAGATTTTGTACCGTGTAATGAATCAAGAATCTGGAGAGTCAAATTTTTTAGATTGGGCATCTGATCCGTACTCATGTAATTTACCGCATTCGCAAAGTATTACAACAATCATTAAAAATATTACAGCTCGTTCAGTCCTCCAAGAGTCACCAAATCCTTTACTTTCAGGCCTATTTACAGATGACAGTAAAGAAGAAGACTTGAATTTAGCGACATTCCTGATGGATAGAAAAGTTATATTGCCAAGAGTTGCACACGAGATACTAGACAATTCTTTGACGGGAATCAGAGAATCTATTGCAGGAATGCTGGACACTACAAAATCATTAGTGCGGGTTAGTATTAGAAAGGGGGGTCTATCATACAATCTTTTAAGAAAGCTGATAAATTATGATTTATTACAATATGAAACATTAACCAGAACTTTAAGAAAAGTCGTTACTAATAACATTGAATATGAATATATGTGCTCTGTGGAATTGGCAATCGGATTGAGACAAAAGATGTGGTCACATCTAACATATGGGAGACCTATTCATGGGTTAGAAACACCTGATCCTCTAGAACTCCTTAGAGGAACGTTTATCGAAGGATCTGAGGTTTGCAAAATATGCAGGTCTGAAGGTGACAATCCTATATATACTTGGTTTTATTTACCTGAGGAAATAGATCTGGATAACCTAGAACAAGGGAATCCATCTATAAGAATACCATATTTCGGGTCTACTACTGATGAAAGGTCAGAAGCACAGCTAGGTTATGTTAAAACACTGAGTAAACCTGCTAAAGCAGCAATCAGAATTGCTATGATATATACTTGGGCTTATGGTACTGATGAGATATCATGGATGGAAGCAGCTCAGATTGCACAAACTAGAGCAAATTTAAGTCTTGATAACCTAAAACTTCTGACTCCAGTATCACCATCTACAAATCTGTCTCATAGACTAAAAGACACTGCTACCCAGATGAAATTCTCAAGTGCAACTCTAGTGAGAGCTAGTAGATTTATCACTATATCAAATGATAAGATGGCTCTGAGGGAGGCACCTGAGACAAAGGATACTAACTTAATATATCAACAAATAATGTTGACAGGACTTAGTATTTTTGAATTCAATACCAGATATATTAAGGGTAAGACTAAACAACCGATGATCCTACACTTACATTTAAACAATGGCTGCTGCATAATGGAATCACCACAAGAGACTTGTATTCCTCCTAAATCTACTCTAGACTTAGAAGTAACTAATGAAGAAAATAAATTAATATATGATAATAATCCATTAAAAAATGTTGATCTCAGTATTTTCCAAAGAATTAGAGATATCGTGCATACTGTAGATATGACTTTCTGGTCTGATCTGGAAATAATGAGAGCAGTTACTATCTGTACATCTATGACAATAGCAGACACCATGTCTCAATTGGATAGGGATAACCTTAAACAAGTAATTGTTCCCACAAACGATGACGACATTAACAGCTTAATAACAGAGTTTATGATAATAGATATTCCACTCTTTTGCTCAACATTTGGAGGAATCTTAGTAAATCAATTTGCATATGCATTATACGGTCTAAATATAAGAGGCAGAGAGGAGATATGGAGTTACATTACACGGACTTTGAAAGATACTTCCCATGCCGTGTTCAACGTACTTGCTAATGCATTATCGCATCCGAAGGTATTCAAGAGATTCTGGGATTTCGGTATTTTAGAACCTGTATATGGACCAAATTTATCCAATCAAAATAAGATAATGTTAGCGTTATCTGTTTGTGAATACTCAATAGATCTATTCATGAGGGACTGGCAAAGCGGAATGCCTCTAGAGACCTTTATATGTGACAATGACCCAGAAGTAGTTGAATTGAGAAAAGGTGCATTCTTGGCAAGACATTTAGCGTATTTATGCAGCTTAGGAGAGATTTCCTCATATGGCCCTCGATTAGAAACTCTAACATCATTGGAAAGGTTAGAAGTTCTTAAAAGCTACCTAGAGATATCTTGTTTAGAGGATCCAACGTTGAGATACAGTCAAGTTACAGGGCTGGTGTTAAAAGTATTCCCGTCAACAGTGGTATATATCAGAAAGTTAGCCGTAAAGATGTTGAGAATTAGGGGCATAGGAGTGCCAGAGGTGCTGGAAGATTGGGATCCTAGTCATGAACAAGCTCTACTAGATAATATAGCTCAAGAGATCCAACATAATATTCCAATAAACCGATCTATCAAAACATCTTTCTGGGGGCTTAAAGTCAATAATTCCCAGGTCTTACGTCTGAGAGGGTACAAAGAGGTTAAGAACCGGAAATCAGGACGATCAGGAGTAGGTCTAACGCTTCCATGTGATAATAGGTACCTATCCCATCAAATAAGACTTTTCGGGATTAATAGTACTAGCTGCTTGAAGGCCTTAGAGTTAACATATTTAATAGGACCATTAATAGATAAAAGTAAAGATAGATTATTTTTAGGAGAAGGTGCAGGTGCTATGTTGTCATGTTATGATGCAACATTAGGACCTTCGATGAATTATTATAACTCAGGTGTCTCATCATATGAGATAAACGGTCAGAGAGAATTAGGGATCTATCCATCTGAAGCTGCATTAGTGGCAAAGAAATTGAATAATGTAACTAATTTGGGTCAGAGAATTAAAGTGCTATTTAACGGGAATCCTGGGTCTACATGGGTTGGCAATCAAGAATGCGAAACATTAATTTGGAGTGAATTACAGGAGAAATCAATCGGCTTGATACATTGTGATTTAGAAGGTGGAGAGCTCAAAGATACATCGACAGTACTGCATGAACATTATAGCATAATTAGGATAGCATATTTGGTAGGGGATAACGATGTTTTATTAGTGACTAAAATTGCACCTAAATTGGGTACAGATTGGACTCAACAACTATGCTTGTATCTAAGATATTGGAATGAGGTCAATCTAGTTGTTCTTAAAACATCTAATCCTTCTTCTACTGAGATGTATTTGTTATCAAGGAATCCAAGTAGAGATGTGATTGAAGATAGTCTAACAGTAATCTCAGATCTGAAGCCATTGTCTAAAAAAGATAGTATACAATTAGAAAAGTGGATTTTGATTGAGAAAGACAAAGTTAAGGAATGGCTAATTAAAGAATTAAGAGAGGGAGAACTGATGTCAGGTTCACTCAGGCCTTATCACCAGGCACTTCAGATTTTTGGATTTGAGGCCAACTTGCACAAATTGTGTAGAGACTTCTTATCAACTATGAATATTTCAGATATCCAGATGTGTATAAATTCATTCTACAGAGTCTTAAAAGATACAATATTTGAGTGGAGTCGGATAACAAATGATCACAAGACATGTAAACTCACAGGGAAATATGAGTTATATCCTATAAGAGACAGAGGGAAGTTGAAAGTGATATCAAGAAGGCTTATAATATCCTGGATTGCTTTATCCATGTCCACTAGACTGTTAACAGGTGCTTTCCCCGATATTAAGTTTGAGTCTAGATTGAATATAGGTCTAGTCTCCTTATCTACGAATGAGATCAAATCACTTAAACTTATATCCAAAGCTACGGTGGGTAGGTTTCAAGAAGTGATTCACAGTGTATCCTACAGATTCTTGACTAAAGAAATTAAAATACTTATGAAGATACTTGGAGCTGTTAAATTATTTGGTGCAAGACAGACTTATAACCATTCAGCTTTAACACCAGAACTCCTATCTGATATAGAAGGATATTTAGATGATTAG
