# Supplementary material for: Experimental inoculation of pigs with porcine parainfluenza virus 1 revealed pathological manifestations in the upper respiratory tract
Source: PLoS Pathog. 2026 Mar 30;22(3):e1013405. doi: 10.1371/journal.ppat.1013405 (PMC13056255; doi:10.1371/journal.ppat.1013405)
Supplement: S1 Table — (XLSX) [file ppat.1013405.s005.xlsx]

## Sheet: Sheet1
Table S1. Overview of the pigs that were used in the experiment including group name, ID, gender, date of euthanization, weight (W) at -7 days post inoculation (DPI), 0, 4 and 14 DPI.
Group	Animal ID	Gender	Euthanized	W (kg) DPI-7	W(kg) DPI 0	W(kg) DPI 4	W(kg) DPI 14
Control	670	Female	14 DPI	6.5	9.2	10.9	16.6
	668	Male	14 DPI	14.0	16.8	18.9	25.3
	616	Male	4 DPI	8.8	12.9	15.2	NA
	569	Male	4 DPI	9.8	11.9	12.5	NA
PPIV1	688	Male	4 DPI	9.2	8.0	10.2	NA
	532	Male	4 DPI	8.9	8.4	13.5	NA
	505	Female	4 DPI	9.4	8.7	13.0	NA
	499	Male	4 DPI	10.9	10.0	12.4	NA
	612	Male	14 DPI	12.5	12.5	15.2	20.7
	687	Female	14 DPI	10.6	10.3	13.3	18.1
	512	Female	14 DPI	10.2	11.2	14.2	19.6
	658	Male	14 DPI	10.9	9.2	13.7	19.4
Recipient	546	Male	14 DPI	8.3	11.9	NA	16.1
	507	Male	14 DPI	6.8	9.3	NA	12.5
	550	Female	14 DPI	8.8	7.9	NA	17.1
	659	Male	14 DPI	9.0	11.9	NA	18.8
SOV	520	Male	4 DPI	8.8	11.1	13.3	NA
	686	Female	4 DPI	8.7	11.9	12.2	NA
	576	Female	4 DPI	11.0	12.8	13.8	NA
	666	Female	4 DPI	12.3	14.8	16.6	NA
NA= not applicable
