# Supplementary material for: Experimental inoculation of pigs with porcine parainfluenza virus 1 revealed pathological manifestations in the upper respiratory tract
Source: PLoS Pathog. 2026 Mar 30;22(3):e1013405. doi: 10.1371/journal.ppat.1013405 (PMC13056255; doi:10.1371/journal.ppat.1013405)
Supplement: S2 Table — (XLSX) [file ppat.1013405.s006.xlsx]

## Sheet: Sheet1
Table S2. Presence of other relevant respiratory microbes in nasal swabs collected at 0 DPI investigated by high throughput qPCR
Group	Animal ID	Mycoplasma hyorhinis	Streptococcus suis type 2	Glaeserella parasuis
Control	569	999	999	999
	616	23.2658	999	999
	668	999	999	999
	670	999	999	999
PRV1	499	999	999	999
	505	999	999	999
	512	999	999	999
	532	999	999	999
	612	21.7046	999	999
	658	999	999	999
	687	999	22.7671	23.0268
	688	999	25.5373	999
Recipients	507	22.4044	999	999
	546	21.4643	999	999
	550	999	999	999
	659	999	999	999
SOV	520	19.6214	999	999
	576	999	999	999
	666	999	999	999
	686	999	999	999
999= negative sample
