# Supplementary material for: Experimental inoculation of pigs with porcine parainfluenza virus 1 revealed pathological manifestations in the upper respiratory tract
Source: PLoS Pathog. 2026 Mar 30;22(3):e1013405. doi: 10.1371/journal.ppat.1013405 (PMC13056255; doi:10.1371/journal.ppat.1013405)
Supplement: S3 Table — (XLSX) [file ppat.1013405.s007.xlsx]

## Sheet: Sheet1
Table S3, Pairwise sequence identities comparing the 15.320 nt long genome and single ORFs of PRV1-isolates used in this study (clade I) and in studies from Welch et al., 2021, 2022a, 2023 (clade II).
Genome Region	Comparison: PRV1_US_2016 vs. PRV1_DE
	Gene, nt	Protein, aa	nt %	aa %
Nearly full genome			0.909	-
Nucleocapsid protein (NP)	1601/1581	535/527	0.92	0.96
Phosphoprotein (P)	1725	575	0.889	0.845
Matrix (M)	1044	348	0.922	0.96
Fusion (F)	1674	558	0.904	0.914
Hemagglutinin/Neuraminidase (HN)	1742/1731	577/581	0.9	0.924
Large Polymerase (L)	6708	2236	0.926	0.961
